# Supplementary material for: The effects of the sex chromosomes on the inheritance of species-specific traits of the copulatory organ shape in Drosophila virilis and Drosophila lummei
Source: PLoS One. 2020 Dec 29;15(12):e0244339. doi: 10.1371/journal.pone.0244339 (PMC7771703; doi:10.1371/journal.pone.0244339)
Supplement: S1 Dataset — (XLSX) [file pone.0244339.s009.xlsx]

## Sheet: MPs
				1	2	3	4	5	6	7	8	9	10	11	12	13	14	15	16	17	18	19	20	21	22	23	24	25	26	27	28	29	30	31	32	33	34	35	36	35	36		v4	v5	v6	v7	v8	v9	v10
genotype				1;2	a;4	2;3	9;5	9;14	10;6	10;15	11;7	11;16	12;8	12;17	1;13	18;19	1;19	18a;19a	1;19a	21;20	1;20	1;23	22;23	1;24	28;42	24;25	25;41	27;26	27;30	29;28	1;37	31;34	31;38	32;35	32;39	33;36	33;40	alfa	beta				2	3	4	5	6	7	8
virilis 160 17C		+/+	1	120	121	8	20	22	34	38	34	48	37	16	15	47	44	56	75	5	80	28	11	11	9	24	37	38	47	24	62	10	14	6	14	5	11	68	19	1.18682	0.331613		1.00833	0.0666667	0.166667	0.183333	0.283333	0.316667	0.283333
virilis 160 17C		+/+	2	132	134	9	19	22	28	36	41	48	25	24	10	42	41	61	79	9	82	25	2	13	2	30	24	42	52	20	59	6	12	4	14	5	13	51	18	0.890118	0.314159		1.01515	0.0681818	0.143939	0.166667	0.212121	0.272727	0.310606
virilis 160 17C		+/+	3	123	125	8	20	21.5	28	30	38	31	19	12	9	40	37	56	72	3	103	46	8	16	1	24	23	48	37	19	50	6	10	5	10	4	8	71	14	1.23918	0.244346		1.01626	0.0650407	0.162602	0.174797	0.227642	0.243902	0.308943
virilis 160 17C		+/+	4	118	122	8	25	27	37	44	43	47	23	19	9	46	42	52	75	7	82	18	4.5	8	3	22	21	29	34	17	50	6	11	6	14	6	11	59	17	1.02974	0.296706		1.0339	0.0677966	0.211864	0.228814	0.313559	0.372881	0.364407
virilis 160 17C		+/+	5	124	128	7	24	25	32	36	36.5	39	28	23	16	41	38	49	72	4	81	32	5	15	4	27	28	32	41	24	74	10	16	6	15	5	13	56	15	0.977384	0.261799		1.03226	0.0564516	0.193548	0.201613	0.258065	0.290323	0.294355
virilis 160 17C		+/+	6	128	129	6	24	26	32	34	52	50	27	19	9	54	54	60	60	2	112	41	10	9	3	21	41.5	43	52	16	80	7	16	6	16	6	13	80	23	1.39626	0.401426		1.00781	0.046875	0.1875	0.203125	0.25	0.265625	0.40625
virilis 160 17C		+/+	7	120	128	5	27	29	44	45	54	57	24	19	5	54	54	59	59	4	71	25	6	12	4	25	32	42	56	24	54	5	7	6	8	4	7	24	10	0.418879	0.174533		1.06667	0.0416667	0.225	0.241667	0.366667	0.375	0.45
virilis 160 17C		+/+	8	130	133	10	26	30	34	40	37	41	20	12	10	42	36	68	81	6	75	29	8	9	3	31	35	50	57	16	67	7	15	5	20	5	21	59	26	1.02974	0.453786		1.02308	0.0769231	0.2	0.230769	0.261538	0.307692	0.284615
virilis 160 17C		+/+	9	136	138	5	19	22	30	37	43	51	27	22	9.5	44	44	59.5	59	9	85	26	7	8	6	22	42	44	52	19	70	5.5	9	5	11	5	10	78	2	1.36136	0.0349066		1.01471	0.0367647	0.139706	0.161765	0.220588	0.272059	0.316176
virilis 160 17C		+/+	10	126	135	9	28	30	41	45	41.5	45	22	17	14	48	42	65	84	6	80	25.5	6	12	2	24	19	31	41	22.5	76	8	12	5	12	4	10	38	16	0.663225	0.279253		1.07143	0.0714286	0.222222	0.238095	0.325397	0.357143	0.329365
virilis 160 17C		+/+	11	123	132	10	33.5	32	39	38	40.5	41.5	18	13	9	48	39	55	79	1	68	20.5	6	10	1	29	20	33	41	21	70	8	14	6	19	5	19	47	17	0.820305	0.506145		1.07317	0.0813008	0.272358	0.260163	0.317073	0.308943	0.329268
virilis 160 17C		+/+	12	129	131	9	23	26	32	41	39	43	27	24	14	44	38	52	76	10	81	24	4	13	8	19	40	37	43	20	89	6	16	6	18	6	16	56	29	0.977384	0.331613		1.0155	0.0697674	0.178295	0.20155	0.248062	0.317829	0.302326
virilis 160 17C		+/+	13	133	138	7	23	26	36	43	43	52	29	25	15	46	41	57	82	9	76	20	8	9	5	27	42	45	55	22	90	7	18	4	24	4	22	52	19	0.907571	0.471239		1.03759	0.0526316	0.172932	0.195489	0.270677	0.323308	0.323308
virilis 160 17C		+/+	14	118	118	5	20	23	19	33	36	45	23	21	10	37	37	42	42	10	71	19	2.5	16	1	25	36	21.5	30	15	78	7	19	5	22	5	23	78	27	1.36136	0.261799		1	0.0423729	0.169492	0.194915	0.161017	0.279661	0.305085
virilis 160 17C		+/+	15	124	127	10	25	26	41	44	46	53	24	17	10	52	45	56	82	8	62	30	7	16	2	31	24	34	50	20	80	6	12.5	5	15	4	15	74	15	1.29154	0.244346		1.02419	0.0806452	0.201613	0.209677	0.330645	0.354839	0.370968
virilis 160 17C		+/+	16	104	107	9	23	25	31	36	37	40	24	17	9	41.5	41.5	59	59	5	72	23	8	10	4	22	28	32	42	25	56	9	14	6	14	5	13	71	14	1.23918	0.122173		1.02885	0.0865385	0.221154	0.240385	0.298077	0.346154	0.355769
lummei 200 17C		+/+	1	86	92	9	8	10	10.5	15	15	19.5	22	20	8	22	18	21	21	5	49	13	5.5	6	0.5	17	10	13.5	18	9	58	5	3	4.5	2	4	7	-10	7	-0.174533	0.122173		1.06977	0.104651	0.0930233	0.116279	0.122093	0.174419	0.174419
lummei 200 17C		+/+	2	164	165	21	18	19	25	25	32	41	58	39	22	63	32	63	32	1.5	105	49	19	14	3	37	25	42	51	22	88	6	10	5	8	5	7	110	7	1.91986	0.122173		1.0061	0.128049	0.109756	0.115854	0.152439	0.152439	0.195122
lummei 200 17C		+/+	3	101	104	12	8	9.5	16	19.5	23	24	36	22	14	36	27	36	27	4	74	16	12	5	2	21	20	21	28	17	62	4	4	3.5	3	3.5	2	26	6	0.453786	0.10472		1.0297	0.118812	0.0792079	0.0940594	0.158416	0.193069	0.227723
lummei 200 17C		+/+	4	110	112	10	18	18.5	23	26	32	32	41	27	11	43	33	43	33	3	83	27	14	10.5	2	24	19	20	29	17	56	5.5	9	4.5	10	3	6	30	18	0.523599	0.314159		1.01818	0.0909091	0.163636	0.168182	0.209091	0.236364	0.290909
lummei 200 17C		+/+	5	109	112	8	18	17.5	19	20	25	29	36	30	15	36	27	36	27	5	61	19.5	9	8	10	14	25	22	25	16	56	9	11	7	10.5	5	9	57	10	0.994838	0.174533		1.02752	0.0733945	0.165138	0.16055	0.174312	0.183486	0.229358
lummei 200 17C		+/+	6	102	105	9	18	19	19	21	29	32	31	28	19	38	39	38	39	4	60	19	12	8	1	21	13	19	27	16	64	6	7.5	5	8	4	6	-30	-9	-0.523599	-0.15708		1.02941	0.0882353	0.176471	0.186275	0.186275	0.205882	0.284314
lummei 200 17C		+/+	7	98	99	6	18	19	23	26	42	45	40	32	13	45	43.5	45	43.5	4	51	20	19	7	7	18	21	5	9.5	13	56	5	6	4	6	4	5	59	0	1.02974	0		1.0102	0.0612245	0.183673	0.193878	0.234694	0.265306	0.428571
lummei 200 17C		+/+	8	105	108	9	18	19	22	23.5	31	30.5	36	26	15	39	34	39	34	1	82	21	19	8	2	21	27	12	22	13.5	63	5	9	5	11	4	9	42	12	0.733038	0.20944		1.02857	0.0857143	0.171429	0.180952	0.209524	0.22381	0.295238
lummei 200 17C		+/+	9	113	114	9	19	20	24	26	38	40	31	29	9	42	46	41	49	4	68	17	10	8	0.5	12	11	6	31	19	48	6	10	6	13	5	12	69	-8	1.20428	-0.139626		1.00885	0.079646	0.168142	0.176991	0.212389	0.230088	0.336283
lummei 200 17C		+/+	10	109	111	9	17	18	17	21	25	28	35	28	11	35	26	35	37	5	72	20	10	10	1	18	16	24	32	12	62	6	3.5	4	2	4	4	19	-16	0.331613	-0.279253		1.01835	0.0825688	0.155963	0.165138	0.155963	0.192661	0.229358
lummei 200 17C		+/+	11	106	110	7	15	13	14.5	15.5	16	24	38	30	10	37	35	38	30	1	71	21	9	10	3.5	23	23	11	32	18	54	7	11	6	10.5	4	9	0	-9	0	-0.15708		1.03774	0.0660377	0.141509	0.122642	0.136792	0.146226	0.150943
lummei 200 17C		+/+	12	98	102	8	19.5	20	22	23.5	31	30	40	29	12	41	26	39	32	3	83	15	25	8	1	18	15	23	29	16	46	5	5	5	7	5	7	46	11	0.802851	0.191986		1.04082	0.0816327	0.19898	0.204082	0.22449	0.239796	0.316327
lummei 200 17C		+/+	13	106	106	5	13	15	12	19	19	22	31	36	6.5	37.5	28	37	35	6	83	20	6	-	-	-	-	-	-	13	44	4	6	4.5	9	4	8.5	39	-10	0.680678	-0.174533		1	0.0471698	0.122642	0.141509	0.113208	0.179245	0.179245
lummei 200 17C		+/+	14	104	108	7	17	16	20	21	28	26	36	26	11	38	32	35	42	1	69	22	10	7	1	17	13	20	26	14	54	6	8	5	10	4	9	-12	-9	-0.20944	-0.15708		1.03846	0.0673077	0.163462	0.153846	0.192308	0.201923	0.269231
F1,f.vir160 x m.lum200 17C	1.0.9*	gl/0	1	84	87	7	16	16	20	21	33	31	24	18	10	34	38	34	38	2	64	20	6	5	1	17	11	24	28	12	40	5	9	4	10	4	9	43	16	0.750492	0.279253		1.03571	0.0833333	0.190476	0.190476	0.238095	0.25	0.392857
F1,f.vir160 x m.lum200 17C	1.0.9*	gl/0	2	84	87	6	15	16	18	20	31	29	27	18	7	30	43	30	43	2	67	25	4	6	2	15	9	21	25	13	48	5	8	4	8	4	6	45	15	0.785398	0.261799		1.03571	0.0714286	0.178571	0.190476	0.214286	0.238095	0.369048
F1,f.vir160 x m.lum200 17C	1.0.9*	gl/0	3	70	71	7	12	12.5	15	18	23.5	24	23	18	9	23	22	24	34	3	50	17	6	6	1	12	11	17	22	11	39	5	7	3	7	3	5.5	72	17	1.25664	0.296706		1.01429	0.1	0.171429	0.178571	0.214286	0.257143	0.335714
F1,f.vir160 x m.lum200 17C	1.0.9*	gl/0	4	84	88	7	17	18	22	24	27	26	16	10	9	31	49	31	49	3	63	20	6	6	1.5	16	26	29	33	13	43	5	9.5	4	9.5	4	7	58	13	1.01229	0.226893		1.04762	0.0833333	0.202381	0.214286	0.261905	0.285714	0.321429
F1,f.vir160 x m.lum200 17C	1.0.9*	gl/0	5	76	76	9	8.5	10	11	14	24	25	18	12	7	25	37	25	37	3	51	16	12	4	2.5	12	17	23	25	11	34	4.5	6	3	5.5	4	5	81	10	1.41372	0.174533		1	0.118421	0.111842	0.131579	0.144737	0.184211	0.315789
F1,f.vir160 x m.lum200 17C	1.0.9*	gl/0	6	70	72	8	11.5	12.5	15	17	24	26	29	24	10	29	23	29	23	2	55	14	6	8	1	13	16	22	31	11	34	5	9	3.5	10	4	8	49	15	0.855211	0.261799		1.02857	0.114286	0.164286	0.178571	0.214286	0.242857	0.342857
F1,f.vir160 x m.lum200 17C	1.0.9*	gl/0	7	77	80	6	10	11	12	14	23	21	20	12	7	25	33	24	36	2	60	23	8	7	1	27	11.5	10	16	10	37	4	6	3	5	3	5	32	16	0.558505	0.279253		1.03896	0.0779221	0.12987	0.142857	0.155844	0.181818	0.298701
F1,f.vir160 x m.lum200 17C	1.0.9*	gl/0	8	77	78	70	11	12.5	16	18	21	21	26	22	9.5	29	33	29	33	2.5	55	12	5	4	1	15	14	25	29	12	39	5	6	3.5	5	3	5	52	6	0.907571	0.10472		1.01299	0.909091	0.142857	0.162338	0.207792	0.233766	0.272727
F1,f.lum200 x m.vir160 17C	1.0.8	gl/+	1	100	101	8	19	19	21	23	31	29	25	17	8	32	49	32	49	2	75	23	8	15	1.5	19	22	26	36	16	52	5	8	3	9	3	7	57	25	0.994838	0.436332		1.01	0.08	0.19	0.19	0.21	0.23	0.31
F1,f.lum200 x m.vir160 17C	1.0.8	gl/+	2	88	89	9	17	18	21	22	35	31	31	21	13	37	40	37	40	7	72	19	10	11	1	19	16	25	34	18	54	4	9	3.5	11	5	11	45	15	0.785398	0.261799		1.01136	0.102273	0.193182	0.204545	0.238636	0.25	0.397727
F1,f.lum200 x m.vir160 17C	1.0.8	gl/+	3	101	104	9	17	18	21	23	37	38	31	21	12	38	47	38	47	4	61	19	10	11	2	18	25	28	33	13	66	5	9	5	10	4.5	8	61	18	1.06465	0.314159		1.0297	0.0891089	0.168317	0.178218	0.207921	0.227723	0.366337
F1,f.lum200 x m.vir160 17C	1.0.8	gl/+	4	98	101	-	20	21	25	27	35	38	37	31	13	40	35	40	35	4	53	13	8	8	4	19	25	28	34	18	64	6	10	5	10	5	8	-	22	m	0.383972		1.03061	#VALUE!	0.204082	0.214286	0.255102	0.27551	0.357143
F1,f.lum200 x m.vir160 17C	1.0.8	gl/+	5	104	107	13	19	20	23.5	26	37	38	29	20	11	38	48	38	48	3	67	20	11	12	2	18	26	31	39	17	58	4	9	3	10	4	8	63	25	1.09956	0.436332		1.02885	0.125	0.182692	0.192308	0.225962	0.25	0.355769
F1,f.lum200 x m.vir160 17C	1.0.8	gl/+	6	95	97	10	16	17	18	23	32	33	36	24	15	34	34	34	34	6	69	21	33	17	1	17	20	21	34	15	58	4	10	4	12	3	10	52	25	0.907571	0.436332		1.02105	0.105263	0.168421	0.178947	0.189474	0.242105	0.336842
F1,f.lum200 x m.vir160 17C	1.0.8	gl/+	7	94	96	14	19	21	23	25	40	41	35	23	12	40	47	40	47	3	58	16	15	14	1	18	16	22	32	18	55	6	10	4	10	5	9	46	22	0.802851	0.383972		1.02128	0.148936	0.202128	0.223404	0.244681	0.265957	0.425532
F1,f.lum200 x m.vir160 17C	1.0.8	gl/+	8	82	84	11	16	17	17	19	25	27	31	24	15	32	18	32	18	3	47	19	8	11	2	26	17	18	23	13	52	6	7	3	8	3	7	55	23	0.959931	0.401426		1.02439	0.134146	0.195122	0.207317	0.207317	0.231707	0.304878
F1,f.lum200 x m.vir160 17C	1.0.8	gl/+	9	90	94	9	16	17	18	19	31	34	29	24	12	37	30	35	38	3	49	14	8	8	2	17	26	26	33	15	54	5	10	5	13	4	13	52	24	0.907571	0.418879		1.04444	0.1	0.177778	0.188889	0.2	0.211111	0.344444
F1,f.lum200 x m.vir160 17C	1.0.8	gl/+	10	97	99	6	16	18	20	22	32	30	26	17	12	33	35	32	47	2	72	21	10	12	1	16	21	24	33	13	62	4	14	3	18	3	14	45	26	0.785398	0.453786		1.02062	0.0618557	0.164948	0.185567	0.206186	0.226804	0.329897
F1,f.lum200 x m.vir160 17C	1.0.8	gl/+	11	96	99	11	19	21	21	26	33	35	24	15	10	34	45	34	45	5	68	23	10	10	2	15	21	21	29	15	62	5	8	4	10	3	8	56	16	0.977384	0.279253		1.03125	0.114583	0.197917	0.21875	0.21875	0.270833	0.34375
F1,f.lum200 x m.vir160 17C	1.0.8	gl/+	12	93	93	12	16	18	20	23	32	32	31	22	12	34	41	34	41	3	74	18	9	10	1	20	15	21	30	17	50	6	9	5	8	5	7	54	13	0.942478	0.226893		1	0.129032	0.172043	0.193548	0.215054	0.247312	0.344086
F2,mF1(f200xm160)xf.v.160	от 1.0.8	gl/gl	1	95	98	10	17	20	24	30	40	41	30	21	12	40	27	41	49	6	68	23	9	8	2	20	27	25	33	16	56	6	8	5	9	4	7	45	13	0.785398	0.226893		1.03158	0.105263	0.178947	0.210526	0.252632	0.315789	0.421053
F2,mF1(f200xm160)xf.v.160	от 1.0.8	gl/gl	2	109	110	11	19	20	26	29	42	43	28	22	13	44	38	44	58	4	74	24	7	9	3	22	29	25	36	18	84	6	10	5	10	5	8	42	7	0.733038	0.122173		1.00917	0.100917	0.174312	0.183486	0.238532	0.266055	0.385321
F2,mF1(f200xm160)xf.v.160	от 1.0.8	gl/gl	3	100	103	13	17	19	26	32	38	42	25	17	10	42	35	39	55	7	73	22	9	8	3	23	34	31	38	20	74	5	10	5	12	4	10	33	20	0.575959	0.349066		1.03	0.13	0.17	0.19	0.26	0.32	0.38
F2,mF1(f200xm160)xf.v.160	от 1.0.8	gl/gl	4	110	112	11	18	20	23	29	38	41	24	14	11	37	36	39	56	6	80	27	10	9	2	23	25	34	42	21	82	6	17	5	19	5	16	48	19	0.837758	0.331613		1.01818	0.1	0.163636	0.181818	0.209091	0.263636	0.345455
F2,mF1(f200xm160)xf.v.160	от 1.0.8	gl/gl	5	99	102	11	16	18	20	26	34	40	30	23	11	39	21	38	42	7	63	20	8	8	2	21	24	29	32	18	60	6	12	5	14	5	13	42	28	0.733038	0.488692		1.0303	0.111111	0.161616	0.181818	0.20202	0.262626	0.343434
F2,mF1(f200xm160)xf.v.160	от 1.0.8	gl/gl	6	107	108	11	19	21	24	29	39	41	32	24	12	44	35	42	56	4.5	79	25	9	8	3	20	30	33	40	19	73	6	13	5	15	5	14	44	26	0.767945	0.453786		1.00935	0.102804	0.17757	0.196262	0.224299	0.271028	0.364486
F2,mF1(f200xm160)xf.v.160	от 1.0.8	gl/gl	7	101	103	13	18	19	23	28	38	41	29	26	10	38	30	39.5	49	6	70	22	4	9	2	25	16	28	35	20	67	6	14	5	18	5	15	44	30	0.767945	0.523599		1.0198	0.128713	0.178218	0.188119	0.227723	0.277228	0.376238
F2,mF1(f200xm160)xf.v.160	от 1.0.8	gl/gl	8	104	107	11	16	17	22	26	43	46	36	25	13	45	40	43	53	5	70	25	12	9	3	19	28	33	40	21	64	7	11	5	15	5	13	37	28	0.645772	0.488692		1.02885	0.105769	0.153846	0.163462	0.211538	0.25	0.413462
F2,mF1(f200xm160)xf.v.160	от 1.0.8	gl/gl	9	104	106	11	16	18	23	29	41	44	28	24	12	41.5	33	42	53	6	70	16	5	8	3	18	24	28	35	20	72	6	15	5	17	5	13	36	30	0.628319	0.523599		1.01923	0.105769	0.153846	0.173077	0.221154	0.278846	0.394231
F2 m.F1 1.0.8 xf.160.	от 1.0.8	gl/+	1	96	100	11	15.5	16	19	22	27	29	35	25	10	37	20	37	34	3.5	64	20	11	7	4	22	21	20	27	19	62	5	10	4	12	3	9	34	20	0.593412	0.349066		1.04167	0.114583	0.161458	0.166667	0.197917	0.229167	0.28125
F2 m.F1 1.0.8 xf.160.	от 1.0.8	gl/+	2	88	89	12	9	12	14	20	30	32	22	13	8	34	30	31	47	5	67	21	9	6	2	21	16	17	23	15	58	4	8	4	11	3	14	35	14	0.610865	0.261799	7=16	1.01136	0.136364	0.102273	0.136364	0.159091	0.227273	0.340909
F2 m.F1 1.0.8 xf.160.	от 1.0.8	gl/+	3	94	95	10	14	18	17	24	33	34	25.5	18	9	33	30	33.5	48	7	73	26	8	9	2	24	15	19	27	18	60	4.5	12	4	16	3	7	43	21	0.750492	0.366519		1.01064	0.106383	0.148936	0.191489	0.180851	0.255319	0.351064
F2 m.F1 1.0.8 xf.160.	от 1.0.8	gl/+	4	96	98	14	16	18	21	24	33	33	25	17	12	35	34	34	51	5	76	21	8	5	3	19	22	27	32	16	62	5	11	4	11	4	11	32	13	0.558505	0.226893		1.02083	0.145833	0.166667	0.1875	0.21875	0.25	0.34375
F2 m.F1 1.0.8 xf.160.	от 1.0.8	gl/+	5	88	90	10	13	15	17	21	29	30	25	19	10	30	27	31	39	6	64	21	6.5	8	1.5	23	13	18	28	17	53	6	8	4	8	3	7	53	15	0.925025	0.261799		1.02273	0.113636	0.147727	0.170455	0.193182	0.238636	0.329545
2,9,1		gl/+	1	105	107	13	18	20	23	27	43	48	28	21	13	43	44	48	54	5.5	67	21.5	9	9	2	20	24.5	26	33.5	18	60	6	12	4	12	4	10	68	11	1.18682	0.191986		1.01905	0.12381	0.171429	0.190476	0.219048	0.257143	0.409524
2,9,1		gl/+	2	112	112.5	10	13	14	17	21	39	37	25	22	10	41	45	42	43	8	69	19	5	6	6	17.5	25	24	29	19	53	6	7	4	6	4	6	64	13	1.11701	0.226893		1.00446	0.0892857	0.116071	0.125	0.151786	0.1875	0.348214
2,9,1		gl/+	3	101	103	10	17	18	25	29	39	42	28	22	14	44	50	40	64	5	65	16	9	8	2	19	20	23	32	16	56	7	9	5	7	3	4	36	20	0.628319	0.349066	5=14	1.0198	0.0990099	0.168317	0.178218	0.247525	0.287129	0.386139
2,9,1		gl/+	4	98	101	13	16	18	22.5	26	42	43.5	32	20	13	41	32	41	52	5	64	20	13	8	2	18	13	26	32	17	52	7	10	4	9	4	6	50	13	0.872665	0.226893		1.03061	0.132653	0.163265	0.183673	0.229592	0.265306	0.428571
2,9,1		gl/+	5	104	107	12	17	17	23	29	42	48	27	21	11.5	39	34	42	57	7	65	17	7	6	1.5	19	22	21	32	16	58	5	8	4	12	4	5	38	9	0.663225	0.15708	5=14	1.02885	0.115385	0.163462	0.163462	0.221154	0.278846	0.403846
2,9,1		gl/+	6	101	101	12	15	16	19	24	39	46	25	21	13	39	40	39	54	9	59	19	5.5	9	3	21	17	21	28	17	49	7	12	4.5	11	4	10	37	12	0.645772	0.20944		1	0.118812	0.148515	0.158416	0.188119	0.237624	0.386139
2,9,1		gl/+	7	112	113	12	13	15	17	21	37	45	32	27	10	42	37	39.5	51	9.5	63	20	6	6	2	22	26	29	38	19	70	6	12	5	14	4	11	59	17	1.02974	0.296706		1.00893	0.107143	0.116071	0.133929	0.151786	0.1875	0.330357
2,9,1		gl/+	8	100	102	13	17	17	23	26	47	48	37	33	16	43	37	44	51	5	61	12	5	7	2	18	20	28	33	13	64	7	12	5	13	5.5	11	46	9	0.802851	0.15708	5=14	1.02	0.13	0.17	0.17	0.23	0.26	0.47
2,9,1		gl/+	9	106	106	11	15.5	16	21	24	37	42	28.5	26	9	42	38	38.5	49	6	65	19	3	9	3	23	25	29	36	17	57	4	7	4	7	4	5	29	17	0.506145	0.296706		1	0.103774	0.146226	0.150943	0.198113	0.226415	0.349057
2,9,1		gl/+	10	103	105	12	18	18	29	34	40	42	28	28	11	44	41	39	61	5	70	22	10	9	2	19	21	29	39	17	58	6	11	5	11	5	7	59	11	1.02974	0.191986	5=14	1.01942	0.116505	0.174757	0.174757	0.281553	0.330097	0.38835
2,9,1		gl/+	11	119	120	9	20	21	24	28	46	45	35.5	27	9	43	37	46	63	5	82	27	8	8	1.5	31	16.5	24.5	33	21	72	7	12	4	13	4.5	13	52	8	0.907571	0.139626	5=14	1.0084	0.0756303	0.168067	0.176471	0.201681	0.235294	0.386555
2,9,1		gl/+	12	92	93.5	9	14.5	15	20	24	36	37	30	26	10	36	22	38	43	4	64	16	4	7	3	23	18	21	29	23	44	4.5	9	4	10	4	10	65	7	1.13446	0.122173		1.0163	0.0978261	0.157609	0.163043	0.217391	0.26087	0.391304
2,9,1		gl/+	13	106	106	8	13	14	17	20	41	39	32	25	15	45	40	41	53.5	1	69	30	7	9	2	30	18	19	26	18	58	8	13	5.5	12	4	11	50	7	0.872665	0.122173	20=21,5=14	1	0.0754717	0.122642	0.132075	0.160377	0.188679	0.386792
2,9,1		gl/+	14	91	94	11	17	18	25	29	38	40	30	20	11	39	28	37	53	4	61	20	10	7	4	17	26	32	37	20	65	6	11	4	13	3	11	25	14	0.436332	0.244346		1.03297	0.120879	0.186813	0.197802	0.274725	0.318681	0.417582
2,9,1		gl/+	15	108	107	10	15	16	22.5	26	40	41	39	28	13	43	34	41	60	4	78	23	12	7	0.5	23	15	32.5	41	19.5	66	6.5	12	4	11	4	10	55	17	0.959931	0.296706		0.990741	0.0925926	0.138889	0.148148	0.208333	0.240741	0.37037
2,9,1		gl/+	16	106	111	10	17	17	25	28	44.5	45	34	27	14	48	36	45	52	3.5	70	15	8	9	0.5	19.5	6	29	40	19	60	7	13	5	14	5	14	42	29	0.733038	0.506145	5=14	1.04717	0.0943396	0.160377	0.160377	0.235849	0.264151	0.419811
2,9,1		gl/+	17	120	119	9	19	21	23	29	42	46.5	35	27	14	44	41	42	59	6	83	24	9	9	0.5	25	15	24	38	20	70	7	13	6	12	7	10	62	10	1.0821	0.174533		0.991667	0.075	0.158333	0.175	0.191667	0.241667	0.35
2,9,1		gl/+	18	100	98	10	11.5	13	16	23	33	36	25	17	11	35	32	33.5	49	7	72	18	9	7	3	19	24	31	38	20	54	7	8	5	8	4	5	78	7	1.36136	0.122173		0.98	0.1	0.115	0.13	0.16	0.23	0.33
2,9,1		gl/+	19	101	101	10	16.5	18	22	24.5	39	41	23	19	13	39	42	40	54	3	60	20	5	9	14	21	19	24	35	20	56	6	10	4	11	5	10	59	11	1.02974	0.191986		1	0.0990099	0.163366	0.178218	0.217822	0.242574	0.386139
2,9,1		gl/+	20	100	103	11	17	16	25	25	46	44	37	29	12	47	32	47	49	0.5	66	19	9	9	2	17	25	21	31	17	59	7	11	5	13	6	13	40	24	0.698132	0.418879	6=15	1.03	0.11	0.17	0.16	0.25	0.25	0.46
2,9,1		gl/+	21	100	101	9	17	18	20	24	36	35	25	17	11	34	36	37	53	4	73	29	9	8	2	22	24	24	29	18	56	6	10	4.5	13	3	11	48	7	0.837758	0.122173		1.01	0.09	0.17	0.18	0.2	0.24	0.36
2,9,1		gl/+	22	100	103	9	19	20	29	31	46	44	36	24	10	44	32	47	51	2	68	28	13	7	1.5	16	18	32	38	16	59	6	9	6	10	5	9	42	15	0.733038	0.261799		1.03	0.09	0.19	0.2	0.29	0.31	0.46
2,9,1		gl/+	23	95	97	8	18	20	18	21	25	25	33	27	13	41	30	38	41	3	66	23	6	9	1	20	18	30	39	14	66	7.5	10.5	5.5	11	4	8	30	15	0.523599	0.261799	7=16	1.02105	0.0842105	0.189474	0.210526	0.189474	0.221053	0.263158
2,9,1		gl/+	24	104	109	11	19	20	27	31	43	44	26	22	12	43	35	44	55	4	70	20	5	7	1	19	9.5	30	38	18	67	5	12	5	14	5	7	35	12	0.610865	0.20944		1.04808	0.105769	0.182692	0.192308	0.259615	0.298077	0.413462
2,9,1		gl/+	25	103	106	10	20.5	22	31	35	43	43.5	27	21	15	42	46	46	62	3	87	19	6.5	8	2	24	26	25.5	34	19	71	9	17	6	19	6	18	49	4	0.855211	0.191986	7=16	1.02913	0.0970874	0.199029	0.213592	0.300971	0.339806	0.417476
2,9,1		gl/+	26	100	102	10	16	17	21	26	39	44	29	28	11	40	29	40	31	6	67	20	2	8	0	23	5	13	24	16	64	5	9	4.5	9	5	8	31	34	0.541052	0.593412	25=28	1.02	0.1	0.16	0.17	0.21	0.26	0.39
2,9,1		gl/+	27	104	112	9	17	17	24.5	29	44	45	37	32	18	30	44	44.5	50	4.5	73	28	5	7	2	26	20	24	35	20	82	8	15	5	13	5	12	19	10	0.331613	0.174533	5=14	1.07692	0.0865385	0.163462	0.163462	0.235577	0.278846	0.423077
2,9,1		gl/+	28	113	117	8	14	15	20	24	35.5	38	40	29	14	50	32	44	45	4.5	85	27	11	9	2	23	15.5	33	41	24	77	6	8	6	8	5	9	43	14	0.750492	0.244346		1.0354	0.0707965	0.123894	0.132743	0.176991	0.212389	0.314159
2.9.7		gl/gl	1	96	99	11	15	17	20	26	34	38	33	27	14	40	32	38	43	6	67	26	6	8	1	22	17	23.5	32	17	60	7	12	5	12.5	4	9	25	8	0.645772	0.139626	1	1.03125	0.114583	0.15625	0.177083	0.208333	0.270833	0.354167
2.9.7		gl/gl	2	102	104	10	17	18	23	26	40	43	30	23	13	40	35	41	54	4	58	20	8	7	4	20	25	21	29	17	68	7	15	6	17	5	14	53	16	0.925025	0.279253	2	1.01961	0.0980392	0.166667	0.176471	0.22549	0.254902	0.392157
2.9.7		gl/gl	3	101	103	12	16	18	20	27	33	38	39	32	13	42	28	42	34	8	68	21	8	8	2	20	22	25	30	15	74	5	13	4	16	3.5	13	55	26	0.959931	0.453786	3	1.0198	0.118812	0.158416	0.178218	0.19802	0.267327	0.326733
2.9.7		gl/gl	4	98	100	13	16	17	19	25	34	41	28	21.5	11	35	34	36	44	8	59	19	6	7	3	23	19	24	30	16	73	5.5	9	4.5	8	4	4	50	8	0.872665	0.139626	4	1.02041	0.132653	0.163265	0.173469	0.193878	0.255102	0.346939
2.9.7		gl/gl	5	102	103	13	16	18	20	25	36.5	41	27	19	13	39	41	37	54	6	65	22	9	8	2	20	20.5	23	3	18	54	6	11	4	12	4	11	42	7	0.733038	0.122173	5	1.0098	0.127451	0.156863	0.176471	0.196078	0.245098	0.357843
2.9.7		gl/gl	6	100	104	11	17	18	23	27	38	43	28	19	15	40	39	38.5	48	6	58	25	8	7	2	21	21	23.5	35	19	77	7	15	5	16	4	13	52	12	0.907571	0.20944	6	1.04	0.11	0.17	0.18	0.23	0.27	0.38
2.9.7		gl/gl	7	82	82	6	12	13.5	15	19	22	25	27	22	9	33	22	30	29	4	52	16	5	8	3	18	15	10	15	13	70	3	7	3.5	10	3	8	58	27	1.01229	0.471239	7	1	0.0731707	0.146341	0.164634	0.182927	0.231707	0.268293
2.9.7		gl/gl	8	100	102	10	15	17	21	25.5	37	38	37	29	15	43	33	40.5	44	5	69	23	8	9	4	20	26	28	37	19	62	6	12	4	11	4	9	69	9	1.20428	0.15708	8	1.02	0.1	0.15	0.17	0.21	0.255	0.37
2.9.7		gl/gl	9	101	101	10	17	17	20	24	37	39	30	23	13	41	36	40	35	5	66	23	8	7	4	18	23	20	26	16	67	7	13	4	15	4	11	61	19	1.06465	0.331613	9	1	0.0990099	0.168317	0.168317	0.19802	0.237624	0.366337
2.9.7		gl/gl	10	94	98	13	17	18	23	26	39	41	31	23	13	39	32	40	49	5	60	17	9	7	2	17	26	25	31	15	50	7	12	4	14.5	5	14	51	16	0.890118	0.279253	10	1.04255	0.138298	0.180851	0.191489	0.244681	0.276596	0.414894
2.9.7		gl/gl	11	96	100	12	16.5	18	22	26	38	41	29	22	12	41	35	39	47	5	62	19	8	8	4	21	23	18	24	16	60	6	11	4	13	4	12	44	15	0.767945	0.261799	11	1.04167	0.125	0.171875	0.1875	0.229167	0.270833	0.395833
pp.lum.1303		+/+	1	88	90	8	13	15	15	21	24	29	32	26	14	37	19	31	31	6	54	21	9	8	3	22	18	16	25	19	55	7	8	4	9	4	8	21	11	0.366519	0.191986		1.02273	0.0909091	0.147727	0.170455	0.170455	0.238636	0.272727
pp.lum.1303		+/+	2	80	84	9	14	15.5	15.5	22	25	28	38	30	16	40	18	37	24	7	53	15	10	6	5	17	19	13	16	16	44	8	8	5	5.5	4	6	18	7	0.314159	0.122173		1.05	0.1125	0.175	0.19375	0.19375	0.275	0.3125
pp.lum.1303		+/+	3	92	93	9	14	15	16	21	16	19	32	27	10	38	23	33	34	5	66	17	7	7	4	18	20	18	22	14	50	5	8	4.5	10	2	7	26	6	0.453786	0.10472		1.01087	0.0978261	0.152174	0.163043	0.173913	0.228261	0.173913
pp.lum.1303		+/+	4	88	88.5	7	9	12	11	16	22	25	33.5	29	14	36	17	34	27	5	59	15	8	6	3	15	21	21	26	16	48	6	7	4	5	3	4	25	9	0.436332	0.15708		1.00568	0.0795455	0.102273	0.136364	0.125	0.181818	0.25
pp.lum.1303		+/+	5	88	90	9	15	17	18	23	28.5	31	26	24	13	35	29	34	37	5	64	14	10	8	5	16	20	20	26	16	66	6	9	4.5	10	3	9	19	12	0.331613	0.20944		1.02273	0.102273	0.170455	0.193182	0.204545	0.261364	0.323864
pp.lum.1303		+/+	6	96	97	7	14	16	16	22	29	35	37	30	15	39.5	29	35	39	7	61	19	9	8	5	17	18	15	19	16	67	6	10	5	12	4	10	21	11	0.366519	0.191986		1.01042	0.0729167	0.145833	0.166667	0.166667	0.229167	0.302083
pp.lum.1303		+/+	7	90	94	9	13	16	19	24	30	34	31	23	15	39	35	35	39	6	56	18	10	8	5	18	21	20	25	17	60	6	12	5	16	5	12	22	9	0.383972	0.15708		1.04444	0.1	0.144444	0.177778	0.211111	0.266667	0.333333
pp.lum.1303		+/+	8	90	92	9	15	16	18	22	30	32	35	26	16	39	29	33	40	5	60	17	10	10	3	16	17	21	28	17	62	5	17	5	15	4	12	28	22	0.488692	0.383972		1.02222	0.1	0.166667	0.177778	0.2	0.244444	0.333333
0.0.4 lum 200		+/+	1	87	89	12	15	17	18	24	27	29	35	25	14	39	21	36	32.5	6	64	15	12	6	2	15	15	14	20	12	47	5	12	4	17	4	14	12	16	0.20944	0.279253		1.02299	0.137931	0.172414	0.195402	0.206897	0.275862	0.310345
0.0.4 lum 200		+/+	2	98	101	12	12	15	14	22	26	32	35	29	13	37	37	37	37	11.5	55	17	9	7	5	20	20	10	15	14	52	12	16	5	13	3	13	37	9	0.645772	0.15708		1.03061	0.122449	0.122449	0.153061	0.142857	0.22449	0.265306
0.0.4 lum 200		+/+	3	97	99	10	15	16	18	24	31	38	40	33	15	43	21	41	32	8	55	16	10	7	2	17	17	19	24	17	54	7	11	5	16	4	14	29	12	0.506145	0.20944		1.02062	0.103093	0.154639	0.164948	0.185567	0.247423	0.319588
0.0.4 lum 200		+/+	4	92	94	11	12	15	14	22	27	34	34	25	19	40	21	38	29	10	58	15	12	6	3	16	20	16	21	25	60	7	14	5	19	4	19	17	26	0.296706	0.453786		1.02174	0.119565	0.130435	0.163043	0.152174	0.23913	0.293478
0.0.4 lum 200		+/+	5	101	102	10	16	17	19	25	27	36	36	29	16	40	29	35	39	10	51	16	11	9	1.5	15	13	17	24	15	58	5.5	9	4.5	13	3.5	12	17	7	0.296706	0.122173		1.0099	0.0990099	0.158416	0.168317	0.188119	0.247525	0.267327
0.0.4 lum 200		+/+	6	97	99	10	16	19	19	25	27	32	31	24	13	37	26	34	34	7	64	16	10	7	2	15	13	16	24	15	52	5	11	4	16	3	17	28	15	0.488692	0.261799		1.02062	0.103093	0.164948	0.195876	0.195876	0.257732	0.278351
0.0.4 lum 200		+/+	7	96	101	10	16	20	19	25	29	34	35	23	13	36	24	35	38	8	66	16	11	7	3	15.5	20	19	27	16	54	6	8	4	12	3	13	14	7	0.244346	0.122173	34=38	1.05208	0.104167	0.166667	0.208333	0.197917	0.260417	0.302083
0.0.4 lum 200		+/+	8	96	97	10	13	14	17	22	26	31	32	24	11	35	23	33	32	6	56	21	10	7	2	16	16	15	24	15	68	5	10	4.5	10	4	7	7	7	0.122173	0.122173		1.01042	0.104167	0.135417	0.145833	0.177083	0.229167	0.270833
0.0.4 lum 200		+/+	9	92	95	10	14	15	17	23	26	31	32	23	15	38	26	34	30	7	58	19	10	7	2	16	14	12	19	13	66	6	12	5.5	12	4	10	18	6	0.314159	0.10472		1.03261	0.108696	0.152174	0.163043	0.184783	0.25	0.282609
0.0.4 lum 200		+/+	10	98	99	10	15	18	17	23	27	31	25	18	9	33	33	31	42	7	67	17	7	7	1	18	13	18	24	12	67	6	8	4	15	3	15	23	6	0.401426	0.10472		1.0102	0.102041	0.153061	0.183673	0.173469	0.234694	0.27551
0.0.5 vir 160		cd/cd;gl/gl;pc/pc;b/b;gp/gp	1	99	102	8	17	19	26	32.5	38	43	26	20	19	40	36	37	59	8	58	21	6	9	1	24	21	32	43	18	80	7	15.5	6	17	6	14	59	22	1.02974	0.383972		1.0303	0.0808081	0.171717	0.191919	0.262626	0.328283	0.383838
0.0.5 vir 160		cd/cd;gl/gl;pc/pc;b/b;gp/gp	2	94	95	8	16	19	26	32	36	38	21	16	9	40	39	39	57	6	62	21	5	9	3	18	29	39	44	18	80	5	12	5	8	4.5	11	55	16	0.959931	0.279253		1.01064	0.0851064	0.170213	0.202128	0.276596	0.340426	0.382979
0.0.5 vir 160		cd/cd;gl/gl;pc/pc;b/b;gp/gp	3	108	108	8	15	19	25	36	38	45	24	19	13	44	51	40	63	11	77	20	6.5	9	4	23	35	38	47	19	80	7	18	5	18	5	12	52	26	0.907571	0.453786		1	0.0740741	0.138889	0.175926	0.231481	0.333333	0.351852
0.0.5 vir 160		cd/cd;gl/gl;pc/pc;b/b;gp/gp	4	101	103	7	19	21	28	31	39	37	25	19	11	43	47	39	61	3	82	32	6.5	9	3	24	29	35	45	18	80	5	15	4	20	4	16	56	23	0.977384	0.401426		1.0198	0.0693069	0.188119	0.207921	0.277228	0.306931	0.386139
0.0.5 vir 160		cd/cd;gl/gl;pc/pc;b/b;gp/gp	5	69	70	6	12.5	14	19	21	24	24	14	9	7	27	35	25	43	2	47	20	5	6	1.5	13	22	26	32	12	50	4	8	4	10	4	11	59	10	1.02974	0.174533		1.01449	0.0869565	0.181159	0.202899	0.275362	0.304348	0.347826
0.0.5 vir 160		cd/cd;gl/gl;pc/pc;b/b;gp/gp	6	100	102	5	18	21	27	35	35	39	24	20	12	39	54	38	62	8	72	20	4.5	8	2	19	37	42	52	19	80	5.5	16	5	17	5.5	13	50	26	0.872665	0.453786		1.02	0.05	0.18	0.21	0.27	0.35	0.35
0.0.5 vir 160		cd/cd;gl/gl;pc/pc;b/b;gp/gp	7	68	69	5	11	12	15	19	25	26	16	12	6	37	30	25	38	3.5	51	14	4	7	1	10.5	14	18	25	11	35	4	5	3.5	5	3	4	56	14	0.977384	0.244346		1.01471	0.0735294	0.161765	0.176471	0.220588	0.279412	0.367647
0.0.5 vir 160		cd/cd;gl/gl;pc/pc;b/b;gp/gp	8	69	70	5	13	15	22	25	26	27	17	14	9	30	35	28	44.5	3	50	18	5	6	2	12.5	14	28	34	11	55	4	18	4	12	4	10	60	13	1.0472	0.226893		1.01449	0.0724638	0.188406	0.217391	0.318841	0.362319	0.376812
0.0.5 vir 160		cd/cd;gl/gl;pc/pc;b/b;gp/gp	9	97	100	11	19	21	27	31	35	34	23	14	12	37	47	37	56	4	72	27	8	8	2	19	21	34	42	21	60	6	15	4	16	4	13	51	32	0.890118	0.558505		1.03093	0.113402	0.195876	0.216495	0.278351	0.319588	0.360825
0.0.5 vir 160		cd/cd;gl/gl;pc/pc;b/b;gp/gp	10	87	89	6	14	16	16	20	29	31	14	11	5	33	40	28	45	4	60	20	2	6	6	13	27	23	29	14	54	5	9	4	8	3	5	48	24	0.837758	0.418879		1.02299	0.689655	0.160919	0.183908	0.183908	0.229885	0.333333
0.0.5 vir 160		cd/cd;gl/gl;pc/pc;b/b;gp/gp	11	84	85	8	13	16	16	22	29	28	19	12	10	33	40	29.5	47	6	65	23	6.5	6	2	15	22	29	37	14	48	5	11	4	12	4	10	58	23	1.01229	0.401426		1.0119	0.095238	0.154762	0.190476	0.190476	0.261905	0.345238
0.0.5 vir 160		cd/cd;gl/gl;pc/pc;b/b;gp/gp	12	79	82	8	17	18.5	24	26	33	32	20	16	10	34	39	34	46	2	65	13	7	7	1.5	16	18	24	31	18	42	6	8	4	6	3	5	51	4	0.890118	0.0698132		1.03797	0.101266	0.21519	0.234177	0.303797	0.329114	0.417722
0.0.5 vir 160		cd/cd;gl/gl;pc/pc;b/b;gp/gp	13	84	86	6	15	17	23	25	32	29	19	11	9	35	43	33	51	3	71	29	9	7	1	14	10	25.5	34	14.5	56	4	10	3	10	3	8	53	23	0.925025	0.401426		1.02381	0.0714286	0.178571	0.202381	0.27381	0.297619	0.380952
pp.vir.#1		+/+	1	100	108	10	21.5	25	36	39	36	40	30	24	16	45	49	41	59	6	74	22	6	9	3	22	32	41	49	18	68	7	19	6	21	6	16	44	24	0.767945	0.418879		1.08	0.1	0.215	0.25	0.36	0.39	0.36
pp.vir.#1		+/+	2	78	78	6	13	15	20	25	30	32	19	14	9	33	36	31	41	5	56	22	4.5	6	2	14.5	47	30	33	13	52	4	10	4	14	3	12	58	23	1.01229	0.401426		1	0.0769231	0.166667	0.192308	0.25641	0.320513	0.384615
pp.vir.#1		+/+	3	107	109	9	16	19	21	28	39.5	42	31	22	10	44	47	39	55	7	79	26	8.5	8	3	21	42	48	55	16	88	5	11	5	13	5	12	51	21	0.890118	0.366519		1.01869	0.0841121	0.149533	0.17757	0.196262	0.261682	0.369159
pp.vir.#1		+/+	4	106	109	9	20	22	32	38	39	40	24	19	13	47	56	43	69	6.5	77	28	5	9	1	20.5	22	42	54	17	68	6	17	5	21	5	18	45	23	0.785398	0.401426		1.0283	0.0849057	0.188679	0.207547	0.301887	0.358491	0.367925
pp.vir.#1		+/+	5	112	116	8	21	24	35	42	41	45	20.5	17	8	47	64	44	72	7	72	26	4	10	4	25	31	34	45	19	72	5	12	5	14	5	11	52	30	0.907571	0.523599		1.03571	0.0714286	0.1875	0.214286	0.3125	0.375	0.366071
pp.vir.#1		+/+	6	74	76	6	12	14	22	25	28	28	15	10	7	31	36	28	48	3	56	17	5	6	3	14	23	29	35	14	57	4	10	4	13	3	11	59	19	1.02974	0.331613	7=16	1.02703	0.0810811	0.162162	0.189189	0.297297	0.337838	0.378378
pp.vir.#1		+/+	7	91	92	9	15	18	19	26	31	33	27	22	12	38	29	34	37	7	67	23	5	8	4	19	36	40	46	21	72	6	14	5	16	4	15	56	18	0.977384	0.314159		1.01099	0.0989011	0.164835	0.197802	0.208791	0.285714	0.340659
pp.vir.#1		+/+	8	84	87	7	13	16	21	27	30	31	15	12	6.5	34	44	31	49	6	59	29	4.5	7	4	15	32	33	40	13	62	5	11	4	15	4	12	57	19	0.994838	0.331613		1.03571	0.0833333	0.154762	0.190476	0.25	0.321429	0.357143
pp.vir.#1		+/+	9	108	112	10	21	23	32	36	41	43	23	17	11	46	58	44	65	4	70	25	6	9	4	24	34	43	51.5	21	76	7	15	6	16	6	13	49	24	0.855211	0.418879		1.03704	0.0925926	0.194444	0.212963	0.296296	0.333333	0.37963
pp.vir.#1		+/+	10	112	112	11	22	25	31	39	42	44	23	18	14	46	62	43	70	8	79	30	5	9	5	28	42	44	54	33	82	8	17	6	18	5	15	57	21	0.994838	0.366519		1	0.0982143	0.196429	0.223214	0.276786	0.348214	0.375
1.0.8 F1,fem.200xm.160,w.t.		cd/+;gl/+;pc/+;b/+;gp/+	1	94	94	8	14	15	19	23	38	41	38	27	13	44	24	40	40	6	62	29	7	9	2.5	19	11	21	29	12	56	6	13	4	15	5	12	58	17	18a=18;	1.01229	0.296706	1	0.0851064	0.148936	0.159574	0.202128	0.244681	0.404255
1.0.8 F1,fem.200xm.160,w.t.		cd/+;gl/+;pc/+;b/+;gp/+	2	91	91	10	13	15	16	20	31	35	29	22	12	39	34	35	39	5	51	21	8	7.5	2.5	16	24	24	32	14	62	5	11	5.5	13	5	8	67	21	18a=18;	1.16937	0.366519	1	0.10989	0.142857	0.164835	0.175824	0.21978	0.340659
1.0.8 F1,fem.200xm.160,w.t.		cd/+;gl/+;pc/+;b/+;gp/+	3	90	91	11	9	16	18	21	33	36.5	36	31	12	41	30	38	34	4	54	22	5	9	1.5	20	29	25	33.5	18	66	6	8	5	9	5	8.5	64	16		1.11701	0.279253	1.01111	0.122222	0.1	0.177778	0.2	0.233333	0.366667
1.0.8 F1,fem.200xm.160,w.t.		cd/+;gl/+;pc/+;b/+;gp/+	4	82	82.5	9	15	17	17	22	32	37	33	28	11	39	28	35	37	6	47	17	8	7	4	17.5	22	20	25	14	58	9	12.5	8	13	10	10	53	18		0.925025	0.314159	1.0061	0.109756	0.182927	0.207317	0.207317	0.268293	0.390244
1.0.8 F1,fem.200xm.160,w.t.		cd/+;gl/+;pc/+;b/+;gp/+	5	84	83	9	14	15	16	20	30	29	36	26	12.5	38	23	35	36	4	62.5	18	10	6	6	13	24	21	24	16	62	6	13	5.5	15	4.5	10	68	34		1.18682	0.593412	0.988095	0.107143	0.166667	0.178571	0.190476	0.238095	0.357143
1.0.8 F1,fem.200xm.160,w.t.		cd/+;gl/+;pc/+;b/+;gp/+	6	92	94	9.5	15	15.5	19	22.5	37	37	34	24	11	41	31	38	41	3.5	60	23	9	7	2	18	26.5	27	34	19	46	6	9.5	5.5	11	5	10	48	23		0.837758	0.401426	1.02174	0.103261	0.163043	0.168478	0.206522	0.244565	0.402174
1.0.8 F1,fem.200xm.160,w.t.		cd/+;gl/+;pc/+;b/+;gp/+	7	82	80	8	13	15	17	20.5	29	32.5	39	22	17	37	19	33	35	4	51	16	8	7	2.5	18	20	21.5	28	15	64	7	10	6.5	9.5	6	5.5	65	14		1.13446	0.244346	0.97561	0.097561	0.158537	0.182927	0.207317	0.25	0.353659
1.0.8 F1,fem.200xm.160,w.t.		cd/+;gl/+;pc/+;b/+;gp/+	8	84	81	11	16	17	18	20	32	34	31	20	13	39	32	35	37	4	50	15.5	12	7	1.5	11	12	25	32	18	54	6	8	6	9	6	8	64	7		1.11701	0.122173	0.964286	0.130952	0.190476	0.202381	0.214286	0.238095	0.380952
1.0.8 F1,fem.200xm.160,w.t.		cd/+;gl/+;pc/+;b/+;gp/+	9	84	84.5	11	15	16	18	22	29	32	31	22	11	37	28	33	33	4.5	56	11	9	7	2	16	20	24	29	14	54	6	8.5	5	8	6	5.5	64	15		1.11701	0.261799	1.00595	0.130952	0.178571	0.190476	0.214286	0.261905	0.345238
1.0.8 F1,fem.200xm.160,w.t.		cd/+;gl/+;pc/+;b/+;gp/+	10	86	81	8	14	15.5	19.5	23	33	36.5	30	23	14	38	28	36	37.5	5	50	23	8	5	4	17	25	17	21.5	14	56	6	12	5	12.5	6	11	66	17		1.15192	0.296706	0.94186	0.0930233	0.162791	0.180233	0.226744	0.267442	0.383721
1.0.8 F1,fem.200xm.160,w.t.		cd/+;gl/+;pc/+;b/+;gp/+	11	84	82	9	11.5	13.5	9.5	17	22	29	33	21	14	36	30	35	34	2.5	54	16	9.5	5	3.5	19	22.5	20	24	14	60	5	10	5.5	11	5	13	69	9		1.20428	0.15708	0.97619	0.107143	0.136905	0.160714	0.113095	0.202381	0.261905
1.0.8 F1,fem.200xm.160,w.t.		cd/+;gl/+;pc/+;b/+;gp/+	12	88	88	8.5	13	14.5	16.5	22	29	33	23	16	8	31	30	31	39	6	59	20	7	5	8	13.5	26	10	14	13	50	4	11	4	12	3	6	62	13		1.0821	0.226893	1	0.0965909	0.147727	0.164773	0.1875	0.25	0.329545
1.0.8 F1,fem.200xm.160,w.t.		cd/+;gl/+;pc/+;b/+;gp/+	13	88	86.5	11	13	15	16	20.5	34	36.5	33	25	11	38	24	37	41	5	62	22	12	6	1	18	17	20.5	27.5	14	51	5.5	8	4	6	4	6	64	11		1.11701	0.191986	0.982955	0.125	0.147727	0.170455	0.181818	0.232955	0.386364
1.0.8 F1,fem.200xm.160,w.t.		cd/+;gl/+;pc/+;b/+;gp/+	14	94	95	8	12	13.5	18	22	33.5	36	25.5	20	6	37	40	35.5	44	5	61.5	19	6	7	7	14.5	33	26	29	17	48	4	2	4.5	2	4.5	2	61	11		1.0821	0.191986	1.01064	0.0851064	0.12766	0.143617	0.191489	0.234043	0.356383
1.0.8 F1,fem.200xm.160,w.t.		cd/+;gl/+;pc/+;b/+;gp/+	15	96	96	7	15	17	11	23	27	40	29	16	10	35	45	33	21	6	51	21	10	7	2	18	21	19	31	14.5	60	5	10	5	11	5.5	8	60	16		1.0472	0.279253	1	0.0729167	0.15625	0.177083	0.114583	0.239583	0.28125
1.0.8 F1,fem.200xm.160,w.t.		cd/+;gl/+;pc/+;b/+;gp/+	16	86	86	10	14	16	17.5	20	31	30	32	17	12	36	36	33	39.5	3	62	19.5	10	7	5	15	23	22	28	15	52	5	9.5	4.5	10	4.5	8.5	56	12		0.977384	0.20944	1	0.116279	0.162791	0.186047	0.203488	0.232558	0.360465
1.0.8 F1,fem.200xm.160,w.t.		cd/+;gl/+;pc/+;b/+;gp/+	17	94	94.5	8	14	15.5	20	18.5	34	37	22	14	10	36	45	33	53	4	54.5	19.5	8.5	8	4	20	24	8	24	13.5	57	5	10	4	8	4	6	64	16		1.11701	0.279253	1.00532	0.0851064	0.148936	0.164894	0.212766	0.196809	0.361702
1.0.8 F1,fem.200xm.160,w.t.		cd/+;gl/+;pc/+;b/+;gp/+	18	89	88	8	13	14.5	18.5	22.5	38	42	33	22	12.5	41	33	39.5	43	5	55	19	14	8	1	28	13	26	32	17	38	7	9.5	4	6	4.5	6	58	8		1.01229	0.139626	0.988764	0.0898876	0.146067	0.162921	0.207865	0.252809	0.426966
1.0.8 F1,fem.200xm.160,w.t.		cd/+;gl/+;pc/+;b/+;gp/+	19	83	83	6	14	14	18	18	33	29	29	18	11	35	26	35	40	1	67	23	11	6	2	23	19	21	27.5	16	50	5	10	3	12	3.5	13	62	24		1.0821	0.418879	1	0.0722892	0.168675	0.168675	0.216867	0.216867	0.39759
1.0.8 F1,fem.200xm.160,w.t.		cd/+;gl/+;pc/+;b/+;gp/+	20	86	86	9	11.5	14	16	20	28.5	31	27	15	10	36	33	31	24	3	65	18	13	7	1	16	13.5	18.5	28	13.5	40	4	7	3	6	3	5.5	60	11		1.0472	0.191986	1	0.104651	0.133721	0.162791	0.186047	0.232558	0.331395
1.0.8 F1,fem.200xm.160,w.t.		cd/+;gl/+;pc/+;b/+;gp/+	21	100	100	8	14	15	19	21	29	36	31.5	19	13	41	36	39	45	2	84	18	12.5	7	1	18	15.5	25.5	33	15	52	7	8	4.5	5.5	4	5	70	14		1.22173	0.244346	1	0.08	0.14	0.15	0.19	0.21	0.29
1.0.8 F1,fem.200xm.160,w.t.		cd/+;gl/+;pc/+;b/+;gp/+	22	98	100	8	18	19.5	25	27	40	44	27	20	11	44	41	41.5	45	4	49	16	9	7	2.5	20	22	25	37	19.5	50	4.5	7	4	6	5	5.5	58	8		1.01229	0.139626	1.02041	0.0816327	0.183673	0.19898	0.255102	0.27551	0.408163
1.0.8 F1,fem.200xm.160,w.t.		cd/+;gl/+;pc/+;b/+;gp/+	23	102	100	8	14	16	21	24	39	41	31	21	12	40	35	39	53	5	72	23	11	9	2.5	17	29	29	35.5	15.5	56	5	10	4	10	4	8	56	14		0.977384	0.244346	0.980392	0.0784314	0.137255	0.156863	0.205882	0.235294	0.382353
1.0.8 F1,fem.200xm.160,w.t.		cd/+;gl/+;pc/+;b/+;gp/+	24	96	96	9.5	13	15	20	24	41	42	38	23	12	41	33	42	50	4	69	26.5	10.5	6	0.5	16.5	18	29	35	15	68	5	7	3	7	3	6	53	10		0.925025	0.174533	1	0.0989583	0.135417	0.15625	0.208333	0.25	0.427083
1.0.8 F1,fem.200xm.160,w.t.		cd/+;gl/+;pc/+;b/+;gp/+	25	92	91.5	9.5	15	15	18.5	21	34	34	37	25	9	42	32	39	40	4	59	27.5	12.5	9	2	16	21	23	29.5	17	44	7	10	5	8.5	4	6.5	57	15		0.994838	0.261799	0.994565	0.103261	0.163043	0.163043	0.201087	0.228261	0.369565
1.0.8 F1,fem.200xm.160,w.t.		cd/+;gl/+;pc/+;b/+;gp/+	26	100	100	8	15	16	22	24.5	40.5	40	28	15	12	41	34.5	41	50	3	72	29	13	9	2.5	16	26	29	34	16	50	5	12	4	12	4	10	60	21		1.0472	0.366519	1	0.08	0.15	0.16	0.22	0.245	0.405
1.0.8 F1,fem.200xm.160,w.t.		cd/+;gl/+;pc/+;b/+;gp/+	27	96	96	10	14	16	21	25	42.5	46	38	30	8.5	46	31	45	40	5	61	21	8	7	3.5	17	28	25	30	17	54	5.5	8	5	7.5	5	5.5	60	8		1.0472	0.139626	1	0.104167	0.145833	0.166667	0.21875	0.260417	0.442708
1.0.8 F1,fem.200xm.160,w.t.		cd/+;gl/+;pc/+;b/+;gp/+	28	87	89	10	15	16	23	25	38	39	39	25	12	41	30	38	44	3	57	20.5	9	6	1.5	18	15	24	32	18	40	7	8	5	7.5	4	7	62	11		1.0821	0.191986	1.02299	0.114943	0.172414	0.183908	0.264368	0.287356	0.436782
1.0.8 F1,fem.200xm.160,w.t.		cd/+;gl/+;pc/+;b/+;gp/+	29	98	98	8	14	16	21	24	41	44	37	23	11	44	35	43	48	3	54	21	10	7	2.5	16	25	29	35	15	40	7	8	4	9	3	9	62	9		1.0821	0.15708	1	0.0816327	0.142857	0.163265	0.214286	0.244898	0.418367
1.0.8 F1,fem.200xm.160,w.t.		cd/+;gl/+;pc/+;b/+;gp/+	30	98	101	7	15	16.5	19	23	34.5	38	31	22	10	39	38	37	45	4.5	61	23	9.5	6	5	16	29	26	33	16	53	5.5	8	5.5	9.5	7	9	60	11		1.0472	0.191986	1.03061	0.0714286	0.153061	0.168367	0.193878	0.234694	0.352041
1.0.8 F1,fem.200xm.160,w.t.		cd/+;gl/+;pc/+;b/+;gp/+	31	65	66	6	10	11.5	13	16	24	24.5	14	9	4	27	29	24.5	38	2	54	19	4	4	2	10	15	10	13	9.5	26	3	4	3	6	2	5	69	10		1.20428	0.174533	1.01538	0.0923077	0.153846	0.176923	0.2	0.246154	0.369231
1.0.9 F1,fem.160xm.200,w.t.		cd/+;gl/+;pc/+;b/+;gp/+	1	88	88.5	11	15	16.5	19	23	35	40	37	35	12	40	32	36	41	6	52	19	5	7	1	22	14	18	25	17	63	5.5	12	6	13	4.5	6	67	11	1.16937	0.191986		1.00568	0.125	0.170455	0.1875	0.215909	0.261364	0.397727
1.0.9 F1,fem.160xm.200,w.t.		cd/+;gl/+;pc/+;b/+;gp/+	2	92	91	10	14.5	12	17	22	35	42	31	29	12	38	31	36	45	6	51	13	5	6	3	15	23	27	32	15	69	5	15	4	16	4	11	69	23	1.20428	0.401426		0.98913	0.108696	0.157609	0.130435	0.184783	0.23913	0.380435
1.0.9 F1,fem.160xm.200,w.t.		cd/+;gl/+;pc/+;b/+;gp/+	3	88	88.5	9	14	16	19	23	36	41	27	22	12	37	34	37	44	5	50	18	8	8	2	17	21	29	35	17	62	5	14	5	17	4.5	12	66	27	1.15192	0.471239		1.00568	0.102273	0.159091	0.181818	0.215909	0.261364	0.409091
1.0.9 F1,fem.160xm.200,w.t.		cd/+;gl/+;pc/+;b/+;gp/+	4	94	97	10	15	17	22	26	37	39	26	22	11	39	41	36	49	4	66	20	5	5	5	18	28	31	36	20	58	8	15	6	19	5	15	60	24	1.0472	0.418879		1.03191	0.106383	0.159574	0.180851	0.234043	0.276596	0.393617
1.0.9 F1,fem.160xm.200,w.t.		cd/+;gl/+;pc/+;b/+;gp/+	5	86	86	10	13	14	17	21	28	32	35	31	12	40	23	37	27	5	51	14	6	6	1	16	15	22.5	28	17	63	6	10	4	10	3.5	12	60	16	1.0472	0.279253		1	0.116279	0.151163	0.162791	0.197674	0.244186	0.325581
1.0.9 F1,fem.160xm.200,w.t.		cd/+;gl/+;pc/+;b/+;gp/+	6	94	95	9	14	16	20	25	35	40.5	29	26	11	38	34	31	47	7	59	15	5	8	2	19	20	26	35	18	64	5	14	4	16	5	12	67	25	1.16937	0.436332		1.01064	0.0957447	0.148936	0.170213	0.212766	0.265957	0.37234
1.0.9 F1,fem.160xm.200,w.t.		cd/+;gl/+;pc/+;b/+;gp/+	7	98	99	9	13	16	19	24	35	40	27	21	9	36	32	39	41	6	60	22	7	7	3	17	25	31	37	17	64	6	16	4	20	4.5	14	67	33	1.16937	0.575959		1.0102	0.0918367	0.132653	0.163265	0.193878	0.244898	0.357143
1.0.9 F1,fem.160xm.200,w.t.		cd/+;gl/+;pc/+;b/+;gp/+	8	94	95	10	10	14	15	21	32	38	34	23	19	35	45	36	43	8	60	22	7	7	1	16	13	26	36	16	62	6	11	4	12	4	10	77	7	1.3439	0.122173		1.01064	0.106383	0.106383	0.148936	0.159574	0.223404	0.340426
1.0.9 F1,fem.160xm.200,w.t.		cd/+;gl/+;pc/+;b/+;gp/+	9	82	84	10	15	16.5	21	24	39	42	30	26	12	42	34	39.5	40	4	45	16	4	6	5	17	25	24	30	18	54	4	12	4	14	4	11	54	28	0.942478	0.488692		1.02439	0.121951	0.182927	0.20122	0.256098	0.292683	0.47561
1.0.9 F1,fem.160xm.200,w.t.		cd/+;gl/+;pc/+;b/+;gp/+	10	98	98	11	16	17	18.5	23	34	39	33	30	13	39	34	35	48	6	58	21	4	9	1	20	16	29	40	16	64	5	9	5	7	4	6	73	16	1.27409	0.279253		1	0.112245	0.163265	0.173469	0.188776	0.234694	0.346939
1.0.9 F1,fem.160xm.200,w.t.		cd/+;gl/+;pc/+;b/+;gp/+	11	88	89	12	13	15	18	24	36	41	31	24	12	37	34	36.5	48	7	58	19	7	8	2	16	17	27	39	19	56	5.5	15	4	14	4	13	59	22	1.02974	0.383972		1.01136	0.136364	0.147727	0.170455	0.204545	0.272727	0.409091
1.0.9 F1,fem.160xm.200,w.t.		cd/+;gl/+;pc/+;b/+;gp/+	12	89	90	10	14	15	19	23	35	40	35	31	12	38	30	38	40	6	48	14	5.5	5.5	3	19	24	26	30	19	60	5.5	12	4	15	4	12	63	28	1.09956	0.488692		1.01124	0.11236	0.157303	0.168539	0.213483	0.258427	0.393258
1.0.9 F1,fem.160xm.200,w.t.		cd/+;gl/+;pc/+;b/+;gp/+	13	79	79	7	10	12	15	19	30	36	35	32	11	36	29	33	38	6	43	13	4	5	2	14	18	25	27	13.5	57	5	9	5	8	4	5	69	14	1.20428	0.244346		1	0.0886076	0.126582	0.151899	0.189873	0.240506	0.379747
1.0.9 F1,fem.160xm.200,w.t.		cd/+;gl/+;pc/+;b/+;gp/+	14	79	80	6	10	12	15	20	33	37	33	30	9	36	31	34	37	5.5	51	15	3.5	9	1	15	11	23	30	16	52	4	11	3	13	3.5	11	67	30	1.16937	0.523599		1.01266	0.0759494	0.126582	0.151899	0.189873	0.253165	0.417722
1.0.9 F1,fem.160xm.200,w.t.		cd/+;gl/+;pc/+;b/+;gp/+	15	80	80	9	13	15	16	20	29	33	26	22	8	34	30	34	35	5	48	17	4	8	3	15	19	20	25	14	40	4	8	3.5	9.5	4	10	72	23	1.25664	0.401426		1	0.1125	0.1625	0.1875	0.2	0.25	0.3625
1.0.9 F1,fem.160xm.200,w.t.		cd/+;gl/+;pc/+;b/+;gp/+	16	83	83	9	12	14	17	21	30	34	25	23	7	34	30	31	38	5	54	13	3	7	2	15	19	25	30	14	40	4	8	3.5	9.5	4	10	42	23	0.733038	0.401426		1	0.108434	0.144578	0.168675	0.204819	0.253012	0.361446
1.0.9 F1,fem.160xm.200,w.t.		cd/+;gl/+;pc/+;b/+;gp/+	17	84	85	10	13	15	17	20.5	32	36	28	26	10	35	33	31	43	6	55	19	2	9	2	17	22	28.5	36	15	48	5	7	4	8	4	7	80	14	1.39626	0.244346		1.0119	0.119048	0.154762	0.178571	0.202381	0.244048	0.380952
1.0.9 F1,fem.160xm.200,w.t.		cd/+;gl/+;pc/+;b/+;gp/+	18	85	84	7	11	14	16	20	30	35	30	26	14	37	24	33	38	6	52	14	6	8	3	13	21	24	30	15	50	6	15	4	17	4	12	74	25	1.29154	0.436332		0.988235	0.0823529	0.129412	0.164706	0.188235	0.235294	0.352941
1.0.9 F1,fem.160xm.200,w.t.		cd/+;gl/+;pc/+;b/+;gp/+	19	80	81	7	13	15	17	21	30	33	26	21	9	34	27	32	37	4.5	50	17	5	7	3	17	17	27	31	18	54	5	9	5	10	4	8	63	13	1.09956	0.226893		1.0125	0.0875	0.1625	0.1875	0.2125	0.2625	0.375
1.0.9 F1,fem.160xm.200,w.t.		cd/+;gl/+;pc/+;b/+;gp/+	20	82	82	11	10	12	14	17	26	30	35	31	14	38	24	35	29	5	46	14	5	6	5	13	27	27	30	14	58	6	13	5	14	4	11	62	25	1.0821	0.436332		1	0.134146	0.121951	0.146341	0.170732	0.207317	0.317073
1.0.9 F1,fem.160xm.200,w.t.		cd/+;gl/+;pc/+;b/+;gp/+	21	98	100	10	16	18	20	25	37	41	27	20	11	41	38	40	42	6	60	19	8	8	2	21	26	32	38	19	65	7	17	5	22	4	16	56	19	0.977384	0.331613		1.02041	0.102041	0.163265	0.183673	0.204082	0.255102	0.377551
1.0.9 F1,fem.160xm.200,w.t.		cd/+;gl/+;pc/+;b/+;gp/+	22	99	99	7	13	15	18	22	41	41.5	30	21	11	45	33	42	48	4	69	24	9	7	3	21	23	25	30	19	66	5	14	5	17	4.5	13	59	21	1.02974	0.366519		1	0.0707071	0.131313	0.151515	0.181818	0.222222	0.414141
1.0.9 F1,fem.160xm.200,w.t.		cd/+;gl/+;pc/+;b/+;gp/+	23	96	98	9	15	17	19	24	36	38	35	22	13	41	36	38	46	5	72	17	9	6	3	23	22	24	33	19	64	5	8	4	14	4	12	57	14	0.994838	0.244346		1.02083	0.09375	0.15625	0.177083	0.197917	0.25	0.375
1.0.9 F1,fem.160xm.200,w.t.		cd/+;gl/+;pc/+;b/+;gp/+	24	96	98	12	15.5	16	23	28	41	42	33	25	12	44	34	41	51	6	61	20	8	7	4	20	39	31	36	15	66	5	18	5	23	4	21	65	22	1.13446	0.383972		1.02083	0.125	0.161458	0.166667	0.239583	0.291667	0.427083
1.0.9 F1,fem.160xm.200,w.t.		cd/+;gl/+;pc/+;b/+;gp/+	25	94	95	11	15	16	20	26	37	42	27	23	9	37	27	38	46	7	62	18	4	7	3	20	28	26	35	16	62	4	14	4	17	4	13	67	28	1.16937	0.488692		1.01064	0.117021	0.159574	0.170213	0.212766	0.276596	0.393617
[truncated: 36 more columns]

## Sheet: IMPs
ID		genotype	ChrX	ChrY	Chr2	Chr3	Chr4	Chr5	Chr6	Aut	P_Male	2	3	4*	5-4	5	6*	7-6	7	8*	9-8	9	10*	10-11	11	12	13	14	15	16	17	18	19	20	21	22	23	24	25*	26-25	26	27	28	29	30*	30-29	31	32*	32-31
2.8.16	FbXViYVi	gl/gl	A	A	H	H	H	H	A	H	H	1.03158	0.105263	0.178947	0.0315789	0.210526	0.252632	0.0631579	0.315789	0.421053	0.0105263	0.431579	0.315789	0.0947368	0.221053	0.126316	0.421053	0.284211	0.431579	0.515789	0.0631579	0.715789	0.242105	0.0947368	0.0842105	0.0210526	0.210526	0.284211	0.263158	0.0842105	0.347368	0.168421	0.589474	0.0631579	0.0842105	0.0210526	0.0526316	0.0947368	0.0421053
2.8.16	FbXViYVi	gl/gl	A	A	H	H	H	H	A	H	H	1.00917	0.100917	0.174312	0.00917431	0.183486	0.238532	0.0275229	0.266055	0.385321	0.00917431	0.394495	0.256881	0.0550459	0.201835	0.119266	0.40367	0.348624	0.40367	0.53211	0.0366972	0.678899	0.220183	0.0642202	0.0825688	0.0275229	0.201835	0.266055	0.229358	0.100917	0.330275	0.165138	0.770642	0.0550459	0.0917431	0.0366972	0.0458716	0.0917431	0.0458716
2.8.16	FbXViYVi	gl/gl	A	A	H	H	H	H	A	H	H	1.03	0.13	0.17	0.02	0.19	0.26	0.06	0.32	0.38	0.04	0.42	0.25	0.08	0.17	0.1	0.42	0.35	0.39	0.55	0.07	0.73	0.22	0.09	0.08	0.03	0.23	0.34	0.31	0.07	0.38	0.2	0.74	0.05	0.1	0.05	0.05	0.12	0.07
2.8.16	FbXViYVi	gl/gl	A	A	H	H	H	H	A	H	H	1.01818	0.1	0.163636	0.0181818	0.181818	0.209091	0.0545455	0.263636	0.345455	0.0272727	0.372727	0.218182	0.0909091	0.127273	0.1	0.336364	0.327273	0.354545	0.509091	0.0545455	0.727273	0.245455	0.0909091	0.0818182	0.0181818	0.209091	0.227273	0.309091	0.0727273	0.381818	0.190909	0.745455	0.0545455	0.154545	0.1	0.0454545	0.172727	0.127273
2.8.16	FbXViYVi	gl/gl	A	A	H	H	H	H	A	H	H	1.0303	0.111111	0.161616	0.020202	0.181818	0.20202	0.0606061	0.262626	0.343434	0.0606061	0.40404	0.30303	0.0707071	0.232323	0.111111	0.393939	0.212121	0.383838	0.424242	0.0707071	0.636364	0.20202	0.0808081	0.0808081	0.020202	0.212121	0.242424	0.292929	0.030303	0.323232	0.181818	0.606061	0.0606061	0.121212	0.0606061	0.0505051	0.141414	0.0909091
2.8.16	FbXViYVi	gl/gl	A	A	H	H	H	H	A	H	H	1.00935	0.102804	0.17757	0.0186916	0.196262	0.224299	0.046729	0.271028	0.364486	0.0186916	0.383178	0.299065	0.0747664	0.224299	0.11215	0.411215	0.327103	0.392523	0.523364	0.0420561	0.738318	0.233645	0.0841121	0.0747664	0.0280374	0.186916	0.280374	0.308411	0.0654206	0.373832	0.17757	0.682243	0.0560748	0.121495	0.0654206	0.046729	0.140187	0.0934579
2.8.16	FbXViYVi	gl/gl	A	A	H	H	H	H	A	H	H	1.0198	0.128713	0.178218	0.00990099	0.188119	0.227723	0.049505	0.277228	0.376238	0.029703	0.405941	0.287129	0.029703	0.257426	0.0990099	0.376238	0.29703	0.391089	0.485149	0.0594059	0.693069	0.217822	0.039604	0.0891089	0.019802	0.247525	0.158416	0.277228	0.0693069	0.346535	0.19802	0.663366	0.0594059	0.138614	0.0792079	0.0495049	0.178218	0.128713
2.8.16	FbXViYVi	gl/gl	A	A	H	H	H	H	A	H	H	1.02885	0.105769	0.153846	0.00961538	0.163462	0.211538	0.0384615	0.25	0.413462	0.0288462	0.442308	0.346154	0.105769	0.240385	0.125	0.432692	0.384615	0.413462	0.509615	0.0480769	0.673077	0.240385	0.115385	0.0865385	0.0288462	0.182692	0.269231	0.317308	0.0673077	0.384615	0.201923	0.615385	0.0673077	0.105769	0.0384615	0.0480769	0.144231	0.0961538
2.8.16	FbXViYVi	gl/gl	A	A	H	H	H	H	A	H	H	1.01923	0.105769	0.153846	0.0192308	0.173077	0.221154	0.0576923	0.278846	0.394231	0.0288462	0.423077	0.269231	0.0384615	0.230769	0.115385	0.399038	0.317308	0.403846	0.509615	0.0576923	0.673077	0.153846	0.0480769	0.0769231	0.0288462	0.173077	0.230769	0.269231	0.0673077	0.336538	0.192308	0.692308	0.0576923	0.144231	0.0865385	0.0480769	0.163462	0.115385
2.8.1	FbXViYVi	gl/+	A	A	H	H	H	H	H	H	H	1.04167	0.114583	0.161458	0.00520833	0.166667	0.197917	0.03125	0.229167	0.28125	0.0208333	0.302083	0.364583	0.104167	0.260417	0.104167	0.385417	0.208333	0.385417	0.354167	0.0364583	0.666667	0.208333	0.114583	0.0729167	0.0416667	0.229167	0.21875	0.208333	0.0729167	0.28125	0.197917	0.645833	0.0520833	0.104167	0.0520833	0.0416667	0.125	0.0833333
2.8.1	FbXViYVi	gl/+	A	A	H	H	H	H	H	H	H	1.01136	0.136364	0.102273	0.0340909	0.136364	0.159091	0.0681818	0.227273	0.340909	0.0227273	0.363636	0.25	0.102273	0.147727	0.0909091	0.386364	0.340909	0.352273	0.534091	0.0568182	0.761364	0.238636	0.102273	0.0681818	0.0227273	0.238636	0.181818	0.193182	0.0681818	0.261364	0.170455	0.659091	0.0454545	0.0909091	0.0454545	0.0454545	0.125	0.0795455
2.8.1	FbXViYVi	gl/+	A	A	H	H	H	H	H	H	H	1.01064	0.106383	0.148936	0.0425532	0.191489	0.180851	0.0744681	0.255319	0.351064	0.0106383	0.361702	0.271277	0.0797872	0.191489	0.0957447	0.351064	0.319149	0.356383	0.510638	0.0744681	0.776596	0.276596	0.0851064	0.0957447	0.0212766	0.255319	0.159574	0.202128	0.0851064	0.287234	0.191489	0.638298	0.0478723	0.12766	0.0797872	0.0425532	0.170213	0.12766
2.8.1	FbXViYVi	gl/+	A	A	H	H	H	H	H	H	H	1.02083	0.145833	0.166667	0.0208333	0.1875	0.21875	0.03125	0.25	0.34375	0	0.34375	0.260417	0.0833333	0.177083	0.125	0.364583	0.354167	0.354167	0.53125	0.0520833	0.791667	0.21875	0.0833333	0.0520833	0.03125	0.197917	0.229167	0.28125	0.0520833	0.333333	0.166667	0.645833	0.0520833	0.114583	0.0625	0.0416667	0.114583	0.0729167
2.8.1	FbXViYVi	gl/+	A	A	H	H	H	H	H	H	H	1.02273	0.113636	0.147727	0.0227273	0.170455	0.193182	0.0454545	0.238636	0.329545	0.0113636	0.340909	0.284091	0.0681818	0.215909	0.113636	0.340909	0.306818	0.352273	0.443182	0.0681818	0.727273	0.238636	0.0738636	0.0909091	0.0170455	0.261364	0.147727	0.204545	0.113636	0.318182	0.193182	0.602273	0.0681818	0.0909091	0.0227273	0.0454545	0.0909091	0.0454545
2.9.1	FbXViYLu	gl/+	A	B	H	H	H	H	H	H	H	1.01905	0.12381	0.171429	0.0190476	0.190476	0.219048	0.0380952	0.257143	0.409524	0.047619	0.457143	0.266667	0.0666667	0.2	0.12381	0.409524	0.419048	0.457143	0.514286	0.052381	0.638095	0.204762	0.0857143	0.0857143	0.0190476	0.190476	0.233333	0.247619	0.0714286	0.319048	0.171429	0.571429	0.0571429	0.114286	0.0571429	0.0380952	0.114286	0.0761905
2.9.1	FbXViYLu	gl/+	A	B	H	H	H	H	H	H	H	1.00446	0.0892857	0.116071	0.00892857	0.125	0.151786	0.0357143	0.1875	0.348214	-0.0178571	0.330357	0.223214	0.0267857	0.196429	0.0892857	0.366071	0.401786	0.375	0.383929	0.0714286	0.616071	0.169643	0.0446429	0.0535714	0.0535714	0.15625	0.223214	0.214286	0.0446429	0.258929	0.169643	0.473214	0.0535714	0.0625	0.00892857	0.0357143	0.0535714	0.0178571
2.9.1	FbXViYLu	gl/+	A	B	H	H	H	H	H	H	H	1.0198	0.0990099	0.168317	0.00990099	0.178218	0.247525	0.039604	0.287129	0.386139	0.029703	0.415842	0.277228	0.0594059	0.217822	0.138614	0.435644	0.49505	0.39604	0.633663	0.0495049	0.643564	0.158416	0.0891089	0.0792079	0.019802	0.188119	0.19802	0.227723	0.0891089	0.316832	0.158416	0.554455	0.0693069	0.0891089	0.019802	0.0495049	0.0693069	0.019802
2.9.1	FbXViYLu	gl/+	A	B	H	H	H	H	H	H	H	1.03061	0.132653	0.163265	0.0204082	0.183673	0.229592	0.0357143	0.265306	0.428571	0.0153061	0.443878	0.326531	0.122449	0.204082	0.132653	0.418367	0.326531	0.418367	0.530612	0.0510204	0.653061	0.204082	0.132653	0.0816327	0.0204082	0.183673	0.132653	0.265306	0.0612245	0.326531	0.173469	0.530612	0.0714286	0.102041	0.0306122	0.0408163	0.0918367	0.0510204
2.9.1	FbXViYLu	gl/+	A	B	H	H	H	H	H	H	H	1.02885	0.115385	0.163462	0	0.163462	0.221154	0.0576923	0.278846	0.403846	0.0576923	0.461538	0.259615	0.0576923	0.201923	0.110577	0.375	0.326923	0.403846	0.548077	0.0673077	0.625	0.163462	0.0673077	0.0576923	0.0144231	0.182692	0.211538	0.201923	0.105769	0.307692	0.153846	0.557692	0.0480769	0.0769231	0.0288462	0.0384615	0.115385	0.0769231
2.9.1	FbXViYLu	gl/+	A	B	H	H	H	H	H	H	H	1	0.118812	0.148515	0.00990099	0.158416	0.188119	0.0495049	0.237624	0.386139	0.0693069	0.455446	0.247525	0.039604	0.207921	0.128713	0.386139	0.39604	0.386139	0.534653	0.0891089	0.584158	0.188119	0.0544554	0.0891089	0.029703	0.207921	0.168317	0.207921	0.0693069	0.277228	0.168317	0.485149	0.0693069	0.118812	0.0495049	0.0445545	0.108911	0.0643564
2.9.1	FbXViYLu	gl/+	A	B	H	H	H	H	H	H	H	1.00893	0.107143	0.116071	0.0178571	0.133929	0.151786	0.0357143	0.1875	0.330357	0.0714286	0.401786	0.285714	0.0446429	0.241071	0.0892857	0.375	0.330357	0.352679	0.455357	0.0848214	0.5625	0.178571	0.0535714	0.0535714	0.0178571	0.196429	0.232143	0.258929	0.0803571	0.339286	0.169643	0.625	0.0535714	0.107143	0.0535714	0.0446429	0.125	0.0803571
2.9.1	FbXViYLu	gl/+	A	B	H	H	H	H	H	H	H	1.02	0.13	0.17	0	0.17	0.23	0.03	0.26	0.47	0.01	0.48	0.37	0.04	0.33	0.16	0.43	0.37	0.44	0.51	0.05	0.61	0.12	0.05	0.07	0.02	0.18	0.2	0.28	0.05	0.33	0.13	0.64	0.07	0.12	0.05	0.05	0.13	0.08
2.9.1	FbXViYLu	gl/+	A	B	H	H	H	H	H	H	H	1	0.103774	0.146226	0.00471698	0.150943	0.198113	0.0283019	0.226415	0.349057	0.0471698	0.396226	0.268868	0.0235849	0.245283	0.0849057	0.396226	0.358491	0.363208	0.462264	0.0566038	0.613208	0.179245	0.0283019	0.0849057	0.0283019	0.216981	0.235849	0.273585	0.0660377	0.339623	0.160377	0.537736	0.0377358	0.0660377	0.0283019	0.0377358	0.0660377	0.0283019
2.9.1	FbXViYLu	gl/+	A	B	H	H	H	H	H	H	H	1.01942	0.116505	0.174757	0	0.174757	0.281553	0.0485437	0.330097	0.38835	0.0194175	0.407767	0.271845	0	0.271845	0.106796	0.427184	0.398058	0.378641	0.592233	0.0485437	0.679612	0.213592	0.0970874	0.0873786	0.0194175	0.184466	0.203883	0.281553	0.0970874	0.378641	0.165049	0.563107	0.0582524	0.106796	0.0485437	0.0485437	0.106796	0.0582524
2.9.1	FbXViYLu	gl/+	A	B	H	H	H	H	H	H	H	1.0084	0.0756303	0.168067	0.00840336	0.176471	0.201681	0.0336134	0.235294	0.386555	-0.00840336	0.378151	0.298319	0.0714286	0.226891	0.0756303	0.361345	0.310924	0.386555	0.529412	0.0420168	0.689076	0.226891	0.0672269	0.0672269	0.012605	0.260504	0.138655	0.205882	0.0714286	0.277311	0.176471	0.605042	0.0588235	0.10084	0.0420168	0.0336134	0.109244	0.0756303
2.9.1	FbXViYLu	gl/+	A	B	H	H	H	H	H	H	H	1.0163	0.0978261	0.157609	0.00543478	0.163043	0.217391	0.0434783	0.26087	0.391304	0.0108696	0.402174	0.326087	0.0434783	0.282609	0.108696	0.391304	0.23913	0.413043	0.467391	0.0434783	0.695652	0.173913	0.0434783	0.076087	0.0326087	0.25	0.195652	0.228261	0.0869565	0.315217	0.25	0.478261	0.048913	0.0978261	0.048913	0.0434783	0.108696	0.0652174
2.9.1	FbXViYLu	gl/+	A	B	H	H	H	H	H	H	H	1	0.0754717	0.122642	0.00943396	0.132075	0.160377	0.0283019	0.188679	0.386792	-0.0188679	0.367925	0.301887	0.0660377	0.235849	0.141509	0.424528	0.377358	0.386792	0.504717	0.0094339	0.650943	0.283019	0.0660377	0.0849057	0.0188679	0.283019	0.169811	0.179245	0.0660377	0.245283	0.169811	0.54717	0.0754717	0.122642	0.0471698	0.0518868	0.113208	0.0613208
2.9.1	FbXViYLu	gl/+	A	B	H	H	H	H	H	H	H	1.03297	0.120879	0.186813	0.010989	0.197802	0.274725	0.043956	0.318681	0.417582	0.021978	0.43956	0.32967	0.10989	0.21978	0.120879	0.428571	0.307692	0.406593	0.582418	0.043956	0.67033	0.21978	0.10989	0.0769231	0.043956	0.186813	0.285714	0.351648	0.0549451	0.406593	0.21978	0.714286	0.0659341	0.120879	0.0549451	0.043956	0.142857	0.0989011
2.9.1	FbXViYLu	gl/+	A	B	H	H	H	H	H	H	H	0.990741	0.0925926	0.138889	0.00925926	0.148148	0.208333	0.0324074	0.240741	0.37037	0.00925926	0.37963	0.361111	0.101852	0.259259	0.12037	0.398148	0.314815	0.37963	0.555556	0.037037	0.722222	0.212963	0.111111	0.0648148	0.00462963	0.212963	0.138889	0.300926	0.0787037	0.37963	0.180556	0.611111	0.0601852	0.111111	0.0509259	0.037037	0.101852	0.0648148
2.9.1	FbXViYLu	gl/+	A	B	H	H	H	H	H	H	H	1.04717	0.0943396	0.160377	0	0.160377	0.235849	0.0283019	0.264151	0.419811	0.00471698	0.424528	0.320755	0.0660377	0.254717	0.132075	0.45283	0.339623	0.424528	0.490566	0.0330189	0.660377	0.141509	0.0754717	0.0849057	0.00471698	0.183962	0.0566038	0.273585	0.103774	0.377358	0.179245	0.566038	0.0660377	0.122642	0.0566038	0.0471698	0.132075	0.0849057
2.9.1	FbXViYLu	gl/+	A	B	H	H	H	H	H	H	H	0.991667	0.075	0.158333	0.0166667	0.175	0.191667	0.05	0.241667	0.35	0.0375	0.3875	0.291667	0.0666667	0.225	0.116667	0.366667	0.341667	0.35	0.491667	0.05	0.691667	0.2	0.075	0.075	0.00416667	0.208333	0.125	0.2	0.116667	0.316667	0.166667	0.583333	0.0583333	0.108333	0.05	0.05	0.1	0.05
2.9.1	FbXViYLu	gl/+	A	B	H	H	H	H	H	H	H	0.98	0.1	0.115	0.015	0.13	0.16	0.07	0.23	0.33	0.03	0.36	0.25	0.08	0.17	0.11	0.35	0.32	0.335	0.49	0.07	0.72	0.18	0.09	0.07	0.03	0.19	0.24	0.31	0.07	0.38	0.2	0.54	0.07	0.08	0.01	0.05	0.08	0.03
2.9.1	FbXViYLu	gl/+	A	B	H	H	H	H	H	H	H	1	0.0990099	0.163366	0.0148515	0.178218	0.217822	0.0247525	0.242574	0.386139	0.019802	0.405941	0.227723	0.039604	0.188119	0.128713	0.386139	0.415842	0.39604	0.534653	0.029703	0.594059	0.19802	0.0495049	0.0891089	0.138614	0.207921	0.188119	0.237624	0.108911	0.346535	0.19802	0.554455	0.0594059	0.0990099	0.039604	0.039604	0.108911	0.0693069
2.9.1	FbXViYLu	gl/+	A	B	H	H	H	H	H	H	H	1.03	0.11	0.17	-0.01	0.16	0.25	0	0.25	0.46	-0.02	0.44	0.37	0.08	0.29	0.12	0.47	0.32	0.47	0.49	0.005	0.66	0.19	0.09	0.09	0.02	0.17	0.25	0.21	0.1	0.31	0.17	0.59	0.07	0.11	0.04	0.05	0.13	0.08
2.9.1	FbXViYLu	gl/+	A	B	H	H	H	H	H	H	H	1.01	0.09	0.17	0.01	0.18	0.2	0.04	0.24	0.36	-0.01	0.35	0.25	0.08	0.17	0.11	0.34	0.36	0.37	0.53	0.04	0.73	0.29	0.09	0.08	0.02	0.22	0.24	0.24	0.05	0.29	0.18	0.56	0.06	0.1	0.04	0.045	0.13	0.085
2.9.1	FbXViYLu	gl/+	A	B	H	H	H	H	H	H	H	1.03	0.09	0.19	0.01	0.2	0.29	0.02	0.31	0.46	-0.02	0.44	0.36	0.12	0.24	0.1	0.44	0.32	0.47	0.51	0.02	0.68	0.28	0.13	0.07	0.015	0.16	0.18	0.32	0.06	0.38	0.16	0.59	0.06	0.09	0.03	0.06	0.1	0.04
2.9.1	FbXViYLu	gl/+	A	B	H	H	H	H	H	H	H	1.02105	0.0842105	0.189474	0.0210526	0.210526	0.189474	0.0315789	0.221053	0.263158	0	0.263158	0.347368	0.0631579	0.284211	0.136842	0.431579	0.315789	0.4	0.431579	0.0315789	0.694737	0.242105	0.0631579	0.0947368	0.0105263	0.210526	0.189474	0.315789	0.0947368	0.410526	0.147368	0.694737	0.0789474	0.110526	0.0315789	0.0578947	0.115789	0.0578947
2.9.1	FbXViYLu	gl/+	A	B	H	H	H	H	H	H	H	1.04808	0.105769	0.182692	0.00961538	0.192308	0.259615	0.0384615	0.298077	0.413462	0.00961538	0.423077	0.25	0.0384615	0.211538	0.115385	0.413462	0.336538	0.423077	0.528846	0.0384615	0.673077	0.192308	0.0480769	0.0673077	0.00961539	0.182692	0.0913462	0.288462	0.0769231	0.365385	0.173077	0.644231	0.0480769	0.115385	0.0673077	0.0480769	0.134615	0.0865385
2.9.1	FbXViYLu	gl/+	A	B	H	H	H	H	H	H	H	1.02913	0.0970874	0.199029	0.0145631	0.213592	0.300971	0.038835	0.339806	0.417476	0.00485437	0.42233	0.262136	0.0582524	0.203883	0.145631	0.407767	0.446602	0.446602	0.601942	0.0291262	0.84466	0.184466	0.0631068	0.0776699	0.0194175	0.23301	0.252427	0.247573	0.0825243	0.330097	0.184466	0.68932	0.0873786	0.165049	0.0776699	0.0582524	0.184466	0.126214
2.9.1	FbXViYLu	gl/+	A	B	H	H	H	H	H	H	H	1.02	0.1	0.16	0.01	0.17	0.21	0.05	0.26	0.39	0.05	0.44	0.29	0.01	0.28	0.11	0.4	0.29	0.4	0.31	0.06	0.67	0.2	0.02	0.08	0	0.23	0.05	0.13	0.11	0.24	0.16	0.64	0.05	0.09	0.04	0.045	0.09	0.045
2.9.1	FbXViYLu	gl/+	A	B	H	H	H	H	H	H	H	1.07692	0.0865385	0.163462	0	0.163462	0.235577	0.0432692	0.278846	0.423077	0.00961539	0.432692	0.355769	0.0480769	0.307692	0.173077	0.288462	0.423077	0.427885	0.480769	0.0432692	0.701923	0.269231	0.0480769	0.0673077	0.0192308	0.25	0.192308	0.230769	0.105769	0.336538	0.192308	0.788462	0.0769231	0.144231	0.0673077	0.0480769	0.125	0.0769231
2.9.1	FbXViYLu	gl/+	A	B	H	H	H	H	H	H	H	1.0354	0.0707965	0.123894	0.00884956	0.132743	0.176991	0.0353982	0.212389	0.314159	0.0221239	0.336283	0.353982	0.0973451	0.256637	0.123894	0.442478	0.283186	0.389381	0.39823	0.039823	0.752212	0.238938	0.0973451	0.079646	0.0176991	0.20354	0.137168	0.292035	0.0707965	0.362832	0.212389	0.681416	0.0530973	0.0707965	0.0176991	0.0530973	0.0707965	0.0176991
2.9.7	FbXViYLu	gl/gl	A	B	H	H	H	H	A	H	H	1.03125	0.114583	0.15625	0.0208333	0.177083	0.208333	0.0625	0.270833	0.354167	0.0416667	0.395833	0.34375	0.0625	0.28125	0.145833	0.416667	0.333333	0.395833	0.447917	0.0625	0.697917	0.270833	0.0625	0.0833333	0.0104167	0.229167	0.177083	0.244792	0.0885417	0.333333	0.177083	0.625	0.0729167	0.125	0.0520833	0.0520833	0.130208	0.078125
2.9.7	FbXViYLu	gl/gl	A	B	H	H	H	H	A	H	H	1.01961	0.0980392	0.166667	0.00980392	0.176471	0.22549	0.0294118	0.254902	0.392157	0.0294118	0.421569	0.294118	0.0686275	0.22549	0.127451	0.392157	0.343137	0.401961	0.529412	0.0392157	0.568627	0.196078	0.0784314	0.0686275	0.0392157	0.196078	0.245098	0.205882	0.0784314	0.284314	0.166667	0.666667	0.0686275	0.147059	0.0784314	0.0588235	0.166667	0.107843
2.9.7	FbXViYLu	gl/gl	A	B	H	H	H	H	A	H	H	1.0198	0.118812	0.158416	0.019802	0.178218	0.19802	0.0693069	0.267327	0.326733	0.049505	0.376238	0.386139	0.0693069	0.316832	0.128713	0.415842	0.277228	0.415842	0.336634	0.0792079	0.673267	0.207921	0.0792079	0.0792079	0.019802	0.19802	0.217822	0.247525	0.049505	0.29703	0.148515	0.732673	0.0495049	0.128713	0.0792079	0.039604	0.158416	0.118812
2.9.7	FbXViYLu	gl/gl	A	B	H	H	H	H	A	H	H	1.02041	0.132653	0.163265	0.0102041	0.173469	0.193878	0.0612245	0.255102	0.346939	0.0714286	0.418367	0.285714	0.0663265	0.219388	0.112245	0.357143	0.346939	0.367347	0.44898	0.0816327	0.602041	0.193878	0.0612245	0.0714286	0.0306122	0.234694	0.193878	0.244898	0.0612245	0.306122	0.163265	0.744898	0.0561224	0.0918367	0.0357143	0.0459184	0.0816327	0.0357143
2.9.7	FbXViYLu	gl/gl	A	B	H	H	H	H	A	H	H	1.0098	0.127451	0.156863	0.0196078	0.176471	0.196078	0.0490196	0.245098	0.357843	0.0441176	0.401961	0.264706	0.0784314	0.186275	0.127451	0.382353	0.401961	0.362745	0.529412	0.0588235	0.637255	0.215686	0.0882353	0.0784314	0.0196078	0.196078	0.20098	0.22549	0.0686275	0.294118	0.176471	0.529412	0.0588235	0.107843	0.0490196	0.0392157	0.117647	0.0784314
2.9.7	FbXViYLu	gl/gl	A	B	H	H	H	H	A	H	H	1.04	0.11	0.17	0.01	0.18	0.23	0.04	0.27	0.38	0.05	0.43	0.28	0.09	0.19	0.15	0.4	0.39	0.385	0.48	0.06	0.58	0.25	0.08	0.07	0.02	0.21	0.21	0.235	0.115	0.35	0.19	0.77	0.07	0.15	0.08	0.05	0.16	0.11
2.9.7	FbXViYLu	gl/gl	A	B	H	H	H	H	A	H	H	1	0.0731707	0.146341	0.0182927	0.164634	0.182927	0.0487805	0.231707	0.268293	0.0365854	0.304878	0.329268	0.0609756	0.268293	0.109756	0.402439	0.268293	0.365854	0.353659	0.0487805	0.634146	0.195122	0.0609756	0.097561	0.0365854	0.219512	0.182927	0.121951	0.0609756	0.182927	0.158537	0.853659	0.0365854	0.0853659	0.0487805	0.0426829	0.121951	0.0792683
2.9.7	FbXViYLu	gl/gl	A	B	H	H	H	H	A	H	H	1.02	0.1	0.15	0.02	0.17	0.21	0.045	0.255	0.37	0.01	0.38	0.37	0.08	0.29	0.15	0.43	0.33	0.405	0.44	0.05	0.69	0.23	0.08	0.09	0.04	0.2	0.26	0.28	0.09	0.37	0.19	0.62	0.06	0.12	0.06	0.04	0.11	0.07
2.9.7	FbXViYLu	gl/gl	A	B	H	H	H	H	A	H	H	1	0.0990099	0.168317	0	0.168317	0.19802	0.039604	0.237624	0.366337	0.019802	0.386139	0.29703	0.0693069	0.227723	0.128713	0.405941	0.356436	0.39604	0.346535	0.0495049	0.653465	0.227723	0.0792079	0.0693069	0.039604	0.178218	0.227723	0.19802	0.0594059	0.257426	0.158416	0.663366	0.0693069	0.128713	0.0594059	0.039604	0.148515	0.108911
2.9.7	FbXViYLu	gl/gl	A	B	H	H	H	H	A	H	H	1.04255	0.138298	0.180851	0.0106383	0.191489	0.244681	0.0319149	0.276596	0.414894	0.0212766	0.43617	0.329787	0.0851064	0.244681	0.138298	0.414894	0.340426	0.425532	0.521277	0.0531915	0.638298	0.180851	0.0957447	0.0744681	0.0212766	0.180851	0.276596	0.265957	0.0638298	0.329787	0.159574	0.531915	0.0744681	0.12766	0.0531915	0.0425532	0.154255	0.111702
2.9.7	FbXViYLu	gl/gl	A	B	H	H	H	H	A	H	H	1.04167	0.125	0.171875	0.015625	0.1875	0.229167	0.0416667	0.270833	0.395833	0.03125	0.427083	0.302083	0.0729167	0.229167	0.125	0.427083	0.364583	0.40625	0.489583	0.0520833	0.645833	0.197917	0.0833333	0.0833333	0.0416667	0.21875	0.239583	0.1875	0.0625	0.25	0.166667	0.625	0.0625	0.114583	0.0520833	0.0416667	0.135417	0.09375
lum.1303	Lu	+/+	B	B	B	B	B	B	B	B	L	1.02273	0.0909091	0.147727	0.0227273	0.170455	0.170455	0.0681818	0.238636	0.272727	0.0568182	0.329545	0.363636	0.0681818	0.295455	0.159091	0.420455	0.215909	0.352273	0.352273	0.0681818	0.613636	0.238636	0.102273	0.0909091	0.0340909	0.25	0.204545	0.181818	0.102273	0.284091	0.215909	0.625	0.0795455	0.0909091	0.0113636	0.0454545	0.102273	0.0568182
lum.1303	Lu	+/+	B	B	B	B	B	B	B	B	L	1.05	0.1125	0.175	0.01875	0.19375	0.19375	0.08125	0.275	0.3125	0.0375	0.35	0.475	0.1	0.375	0.2	0.5	0.225	0.4625	0.3	0.0875	0.6625	0.1875	0.125	0.075	0.0625	0.2125	0.2375	0.1625	0.0375	0.2	0.2	0.55	0.1	0.1	0	0.0625	0.06875	0.00625
lum.1303	Lu	+/+	B	B	B	B	B	B	B	B	L	1.01087	0.0978261	0.152174	0.0108696	0.163043	0.173913	0.0543478	0.228261	0.173913	0.0326087	0.206522	0.347826	0.0543478	0.293478	0.108696	0.413043	0.25	0.358696	0.369565	0.0543478	0.717391	0.184783	0.076087	0.076087	0.0434783	0.195652	0.217391	0.195652	0.0434783	0.23913	0.152174	0.543478	0.0543478	0.0869565	0.0326087	0.048913	0.108696	0.0597826
lum.1303	Lu	+/+	B	B	B	B	B	B	B	B	L	1.00568	0.0795455	0.102273	0.0340909	0.136364	0.125	0.0568182	0.181818	0.25	0.0340909	0.284091	0.380682	0.0511364	0.329545	0.159091	0.409091	0.193182	0.386364	0.306818	0.0568182	0.670455	0.170455	0.0909091	0.0681818	0.0340909	0.170455	0.238636	0.238636	0.0568182	0.295455	0.181818	0.545455	0.0681818	0.0795455	0.0113636	0.0454545	0.0568182	0.0113636
lum.1303	Lu	+/+	B	B	B	B	B	B	B	B	L	1.02273	0.102273	0.170455	0.0227273	0.193182	0.204545	0.0568182	0.261364	0.323864	0.0284091	0.352273	0.295455	0.0227273	0.272727	0.147727	0.397727	0.329545	0.386364	0.420455	0.0568182	0.727273	0.159091	0.113636	0.0909091	0.0568182	0.181818	0.227273	0.227273	0.0681818	0.295455	0.181818	0.75	0.0681818	0.102273	0.0340909	0.0511364	0.113636	0.0625
lum.1303	Lu	+/+	B	B	B	B	B	B	B	B	L	1.01042	0.0729167	0.145833	0.0208333	0.166667	0.166667	0.0625	0.229167	0.302083	0.0625	0.364583	0.385417	0.0729167	0.3125	0.15625	0.411458	0.302083	0.364583	0.40625	0.0729167	0.635417	0.197917	0.09375	0.0833333	0.0520833	0.177083	0.1875	0.15625	0.0416667	0.197917	0.166667	0.697917	0.0625	0.104167	0.0416667	0.0520833	0.125	0.0729167
lum.1303	Lu	+/+	B	B	B	B	B	B	B	B	L	1.04444	0.1	0.144444	0.0333333	0.177778	0.211111	0.0555556	0.266667	0.333333	0.0444444	0.377778	0.344444	0.0888889	0.255556	0.166667	0.433333	0.388889	0.388889	0.433333	0.0666667	0.622222	0.2	0.111111	0.0888889	0.0555556	0.2	0.233333	0.222222	0.0555556	0.277778	0.188889	0.666667	0.0666667	0.133333	0.0666667	0.0555556	0.177778	0.122222
lum.1303	Lu	+/+	B	B	B	B	B	B	B	B	L	1.02222	0.1	0.166667	0.0111111	0.177778	0.2	0.0444444	0.244444	0.333333	0.0222222	0.355556	0.388889	0.1	0.288889	0.177778	0.433333	0.322222	0.366667	0.444444	0.0555556	0.666667	0.188889	0.111111	0.111111	0.0333333	0.177778	0.188889	0.233333	0.0777778	0.311111	0.188889	0.688889	0.0555556	0.188889	0.133333	0.0555556	0.166667	0.111111
lum 200	Lu	+/+	B	B	B	B	B	B	B	B	L	1.02299	0.137931	0.172414	0.0229885	0.195402	0.206897	0.0689655	0.275862	0.310345	0.0229885	0.333333	0.402299	0.114943	0.287356	0.16092	0.448276	0.241379	0.413793	0.373563	0.0689655	0.735632	0.172414	0.137931	0.0689655	0.0229885	0.172414	0.172414	0.16092	0.0689655	0.229885	0.137931	0.54023	0.0574713	0.137931	0.0804598	0.045977	0.195402	0.149425
lum 200	Lu	+/+	B	B	B	B	B	B	B	B	L	1.03061	0.122449	0.122449	0.0306122	0.153061	0.142857	0.0816327	0.22449	0.265306	0.0612245	0.326531	0.357143	0.0612245	0.295918	0.132653	0.377551	0.377551	0.377551	0.377551	0.117347	0.561224	0.173469	0.0918367	0.0714286	0.0510204	0.204082	0.204082	0.102041	0.0510204	0.153061	0.142857	0.530612	0.122449	0.163265	0.0408163	0.0510204	0.132653	0.0816327
lum 200	Lu	+/+	B	B	B	B	B	B	B	B	L	1.02062	0.103093	0.154639	0.0103093	0.164948	0.185567	0.0618557	0.247423	0.319588	0.0721649	0.391753	0.412371	0.0721649	0.340206	0.154639	0.443299	0.216495	0.42268	0.329897	0.0824742	0.56701	0.164948	0.103093	0.0721649	0.0206186	0.175258	0.175258	0.195876	0.0515464	0.247423	0.175258	0.556701	0.0721649	0.113402	0.0412371	0.0515464	0.164948	0.113402
lum 200	Lu	+/+	B	B	B	B	B	B	B	B	L	1.02174	0.119565	0.130435	0.0326087	0.163043	0.152174	0.0869565	0.23913	0.293478	0.076087	0.369565	0.369565	0.0978261	0.271739	0.206522	0.434783	0.228261	0.413043	0.315217	0.108696	0.630435	0.163043	0.130435	0.0652174	0.0326087	0.173913	0.217391	0.173913	0.0543478	0.228261	0.271739	0.652174	0.076087	0.152174	0.076087	0.0543478	0.206522	0.152174
lum 200	Lu	+/+	B	B	B	B	B	B	B	B	L	1.0099	0.0990099	0.158416	0.00990099	0.168317	0.188119	0.0594059	0.247525	0.267327	0.0891089	0.356436	0.356436	0.0693069	0.287129	0.158416	0.39604	0.287129	0.346535	0.386139	0.0990099	0.50495	0.158416	0.108911	0.0891089	0.0148515	0.148515	0.128713	0.168317	0.0693069	0.237624	0.148515	0.574257	0.0544554	0.0891089	0.0346535	0.0445545	0.128713	0.0841584
lum 200	Lu	+/+	B	B	B	B	B	B	B	B	L	1.02062	0.103093	0.164948	0.0309278	0.195876	0.195876	0.0618557	0.257732	0.278351	0.0515464	0.329897	0.319588	0.0721649	0.247423	0.134021	0.381443	0.268041	0.350515	0.350515	0.0721649	0.659794	0.164948	0.103093	0.0721649	0.0206186	0.154639	0.134021	0.164948	0.0824742	0.247423	0.154639	0.536082	0.0515464	0.113402	0.0618557	0.0412371	0.164948	0.123711
lum 200	Lu	+/+	B	B	B	B	B	B	B	B	L	1.05208	0.104167	0.166667	0.0416667	0.208333	0.197917	0.0625	0.260417	0.302083	0.0520833	0.354167	0.364583	0.125	0.239583	0.135417	0.375	0.25	0.364583	0.395833	0.0833333	0.6875	0.166667	0.114583	0.0729167	0.03125	0.161458	0.208333	0.197917	0.0833333	0.28125	0.166667	0.5625	0.0625	0.0833333	0.0208333	0.0416667	0.125	0.0833333
lum 200	Lu	+/+	B	B	B	B	B	B	B	B	L	1.01042	0.104167	0.135417	0.0104167	0.145833	0.177083	0.0520833	0.229167	0.270833	0.0520833	0.322917	0.333333	0.0833333	0.25	0.114583	0.364583	0.239583	0.34375	0.333333	0.0625	0.583333	0.21875	0.104167	0.0729167	0.0208333	0.166667	0.166667	0.15625	0.09375	0.25	0.15625	0.708333	0.0520833	0.104167	0.0520833	0.046875	0.104167	0.0572917
lum 200	Lu	+/+	B	B	B	B	B	B	B	B	L	1.03261	0.108696	0.152174	0.0108696	0.163043	0.184783	0.0652174	0.25	0.282609	0.0543478	0.336957	0.347826	0.0978261	0.25	0.163043	0.413043	0.282609	0.369565	0.326087	0.076087	0.630435	0.206522	0.108696	0.076087	0.0217391	0.173913	0.152174	0.130435	0.076087	0.206522	0.141304	0.717391	0.0652174	0.130435	0.0652174	0.0597826	0.130435	0.0706522
lum 200	Lu	+/+	B	B	B	B	B	B	B	B	L	1.0102	0.102041	0.153061	0.0306122	0.183673	0.173469	0.0612245	0.234694	0.27551	0.0408163	0.316327	0.255102	0.0714286	0.183673	0.0918367	0.336735	0.336735	0.316327	0.428571	0.0714286	0.683673	0.173469	0.0714286	0.0714286	0.0102041	0.183673	0.132653	0.183673	0.0612245	0.244898	0.122449	0.683673	0.0612245	0.0816327	0.0204082	0.0408163	0.153061	0.112245
vir 160	Vi	cd/cd;gl/gl;pc/pc;b/b;gp/gp	A	A	A	A	A	A	A	A	V	1.0303	0.0808081	0.171717	0.020202	0.191919	0.262626	0.0656566	0.328283	0.383838	0.0505051	0.434343	0.262626	0.0606061	0.20202	0.191919	0.40404	0.363636	0.373737	0.59596	0.0808081	0.585859	0.212121	0.0606061	0.0909091	0.010101	0.242424	0.212121	0.323232	0.111111	0.434343	0.181818	0.808081	0.0707071	0.156566	0.0858586	0.0606061	0.171717	0.111111
vir 160	Vi	cd/cd;gl/gl;pc/pc;b/b;gp/gp	A	A	A	A	A	A	A	A	V	1.01064	0.0851064	0.170213	0.0319149	0.202128	0.276596	0.0638298	0.340426	0.382979	0.0212766	0.404255	0.223404	0.0531915	0.170213	0.0957447	0.425532	0.414894	0.414894	0.606383	0.0638298	0.659574	0.223404	0.0531915	0.0957447	0.0319149	0.191489	0.308511	0.414894	0.0531915	0.468085	0.191489	0.851064	0.0531915	0.12766	0.0744681	0.0531915	0.0851064	0.0319149
vir 160	Vi	cd/cd;gl/gl;pc/pc;b/b;gp/gp	A	A	A	A	A	A	A	A	V	1	0.0740741	0.138889	0.037037	0.175926	0.231481	0.101852	0.333333	0.351852	0.0648148	0.416667	0.222222	0.0462963	0.175926	0.12037	0.407407	0.472222	0.37037	0.583333	0.101852	0.712963	0.185185	0.0601852	0.0833333	0.037037	0.212963	0.324074	0.351852	0.0833333	0.435185	0.175926	0.740741	0.0648148	0.166667	0.101852	0.0462963	0.166667	0.12037
vir 160	Vi	cd/cd;gl/gl;pc/pc;b/b;gp/gp	A	A	A	A	A	A	A	A	V	1.0198	0.0693069	0.188119	0.019802	0.207921	0.277228	0.029703	0.306931	0.386139	-0.019802	0.366337	0.247525	0.0594059	0.188119	0.108911	0.425743	0.465347	0.386139	0.60396	0.029703	0.811881	0.316832	0.0643564	0.0891089	0.029703	0.237624	0.287129	0.346535	0.0990099	0.445545	0.178218	0.792079	0.049505	0.148515	0.0990099	0.039604	0.19802	0.158416
vir 160	Vi	cd/cd;gl/gl;pc/pc;b/b;gp/gp	A	A	A	A	A	A	A	A	V	1.01449	0.0869565	0.181159	0.0217391	0.202899	0.275362	0.0289855	0.304348	0.347826	0	0.347826	0.202899	0.0724638	0.130435	0.101449	0.391304	0.507246	0.362319	0.623188	0.0289855	0.681159	0.289855	0.0724638	0.0869565	0.0217391	0.188406	0.318841	0.376812	0.0869565	0.463768	0.173913	0.724638	0.057971	0.115942	0.057971	0.057971	0.144928	0.0869565
vir 160	Vi	cd/cd;gl/gl;pc/pc;b/b;gp/gp	A	A	A	A	A	A	A	A	V	1.02	0.05	0.18	0.03	0.21	0.27	0.08	0.35	0.35	0.04	0.39	0.24	0.04	0.2	0.12	0.39	0.54	0.38	0.62	0.08	0.72	0.2	0.045	0.08	0.02	0.19	0.37	0.42	0.1	0.52	0.19	0.8	0.055	0.16	0.105	0.05	0.17	0.12
vir 160	Vi	cd/cd;gl/gl;pc/pc;b/b;gp/gp	A	A	A	A	A	A	A	A	V	1.01471	0.0735294	0.161765	0.0147059	0.176471	0.220588	0.0588235	0.279412	0.367647	0.0147059	0.382353	0.235294	0.0588235	0.176471	0.0882353	0.544118	0.441176	0.367647	0.558824	0.0514706	0.75	0.205882	0.0588235	0.102941	0.0147059	0.154412	0.205882	0.264706	0.102941	0.367647	0.161765	0.514706	0.0588235	0.0735294	0.0147059	0.0514706	0.0735294	0.0220588
vir 160	Vi	cd/cd;gl/gl;pc/pc;b/b;gp/gp	A	A	A	A	A	A	A	A	V	1.01449	0.0724638	0.188406	0.0289855	0.217391	0.318841	0.0434783	0.362319	0.376812	0.0144928	0.391304	0.246377	0.0434783	0.202899	0.130435	0.434783	0.507246	0.405797	0.644928	0.0434783	0.724638	0.26087	0.0724638	0.0869565	0.0289855	0.181159	0.202899	0.405797	0.0869565	0.492754	0.15942	0.797101	0.057971	0.26087	0.202899	0.057971	0.173913	0.115942
vir 160	Vi	cd/cd;gl/gl;pc/pc;b/b;gp/gp	A	A	A	A	A	A	A	A	V	1.03093	0.113402	0.195876	0.0206186	0.216495	0.278351	0.0412371	0.319588	0.360825	-0.0103093	0.350515	0.237113	0.0927835	0.14433	0.123711	0.381443	0.484536	0.381443	0.57732	0.0412371	0.742268	0.278351	0.0824742	0.0824742	0.0206186	0.195876	0.216495	0.350515	0.0824742	0.43299	0.216495	0.618557	0.0618557	0.154639	0.0927835	0.0412371	0.164948	0.123711
vir 160	Vi	cd/cd;gl/gl;pc/pc;b/b;gp/gp	A	A	A	A	A	A	A	A	V	1.02299	0.689655	0.160919	0.0229885	0.183908	0.183908	0.045977	0.229885	0.333333	0.0229885	0.356322	0.16092	0.0344828	0.126437	0.0574713	0.37931	0.45977	0.321839	0.517241	0.045977	0.689655	0.229885	0.0229885	0.0689655	0.0689655	0.149425	0.310345	0.264368	0.0689655	0.333333	0.16092	0.62069	0.0574713	0.103448	0.045977	0.045977	0.091954	0.045977
vir 160	Vi	cd/cd;gl/gl;pc/pc;b/b;gp/gp	A	A	A	A	A	A	A	A	V	1.0119	0.095238	0.154762	0.0357143	0.190476	0.190476	0.0714286	0.261905	0.345238	-0.0119048	0.333333	0.22619	0.0833333	0.142857	0.119048	0.392857	0.47619	0.35119	0.559524	0.0714286	0.77381	0.27381	0.077381	0.0714286	0.0238095	0.178571	0.261905	0.345238	0.0952381	0.440476	0.166667	0.571429	0.0595238	0.130952	0.0714286	0.047619	0.142857	0.0952381
vir 160	Vi	cd/cd;gl/gl;pc/pc;b/b;gp/gp	A	A	A	A	A	A	A	A	V	1.03797	0.101266	0.21519	0.0189873	0.234177	0.303797	0.0253165	0.329114	0.417722	-0.0126582	0.405063	0.253165	0.0506329	0.202532	0.126582	0.43038	0.493671	0.43038	0.582278	0.0253165	0.822785	0.164557	0.0886076	0.0886076	0.0189873	0.202532	0.227848	0.303797	0.0886076	0.392405	0.227848	0.531646	0.0759494	0.101266	0.0253165	0.0506329	0.0759494	0.0253165
vir 160	Vi	cd/cd;gl/gl;pc/pc;b/b;gp/gp	A	A	A	A	A	A	A	A	V	1.02381	0.0714286	0.178571	0.0238095	0.202381	0.27381	0.0238095	0.297619	0.380952	-0.0357143	0.345238	0.22619	0.0952381	0.130952	0.107143	0.416667	0.511905	0.392857	0.607143	0.0357143	0.845238	0.345238	0.107143	0.0833333	0.0119048	0.166667	0.119048	0.303571	0.10119	0.404762	0.172619	0.666667	0.047619	0.119048	0.0714286	0.0357143	0.119048	0.0833333
vir#1	Vi	+/+	A	A	A	A	A	A	A	A	V	1.08	0.1	0.215	0.035	0.25	0.36	0.03	0.39	0.36	0.04	0.4	0.3	0.06	0.24	0.16	0.45	0.49	0.41	0.59	0.06	0.74	0.22	0.06	0.09	0.03	0.22	0.32	0.41	0.08	0.49	0.18	0.68	0.07	0.19	0.12	0.06	0.21	0.15
vir#1	Vi	+/+	A	A	A	A	A	A	A	A	V	1	0.0769231	0.166667	0.025641	0.192308	0.25641	0.0641026	0.320513	0.384615	0.025641	0.410256	0.24359	0.0641026	0.179487	0.115385	0.423077	0.461538	0.397436	0.525641	0.0641026	0.717949	0.282051	0.0576923	0.0769231	0.025641	0.185897	0.602564	0.384615	0.0384615	0.423077	0.166667	0.666667	0.0512821	0.128205	0.0769231	0.0512821	0.179487	0.128205
vir#1	Vi	+/+	A	A	A	A	A	A	A	A	V	1.01869	0.0841121	0.149533	0.0280374	0.17757	0.196262	0.0654206	0.261682	0.369159	0.0233645	0.392523	0.28972	0.0841121	0.205607	0.0934579	0.411215	0.439252	0.364486	0.514019	0.0654206	0.738318	0.242991	0.0794393	0.0747664	0.0280374	0.196262	0.392523	0.448598	0.0654206	0.514019	0.149533	0.82243	0.046729	0.102804	0.0560748	0.046729	0.121495	0.0747664
vir#1	Vi	+/+	A	A	A	A	A	A	A	A	V	1.0283	0.0849057	0.188679	0.0188679	0.207547	0.301887	0.0566038	0.358491	0.367925	0.00943396	0.377358	0.226415	0.0471698	0.179245	0.122642	0.443396	0.528302	0.40566	0.650943	0.0613208	0.726415	0.264151	0.0471698	0.0849057	0.00943396	0.193396	0.207547	0.396226	0.113208	0.509434	0.160377	0.641509	0.0566038	0.160377	0.103774	0.0471698	0.198113	0.150943
vir#1	Vi	+/+	A	A	A	A	A	A	A	A	V	1.03571	0.0714286	0.1875	0.0267857	0.214286	0.3125	0.0625	0.375	0.366071	0.0357143	0.401786	0.183036	0.03125	0.151786	0.0714286	0.419643	0.571429	0.392857	0.642857	0.0625	0.642857	0.232143	0.0357143	0.0892857	0.0357143	0.223214	0.276786	0.303571	0.0982143	0.401786	0.169643	0.642857	0.0446429	0.107143	0.0625	0.0446429	0.125	0.0803571
vir#1	Vi	+/+	A	A	A	A	A	A	A	A	V	1.02703	0.0810811	0.162162	0.027027	0.189189	0.297297	0.0405405	0.337838	0.378378	0	0.378378	0.202703	0.0675676	0.135135	0.0945946	0.418919	0.486486	0.378378	0.648649	0.0405405	0.756757	0.22973	0.0675676	0.0810811	0.0405405	0.189189	0.310811	0.391892	0.0810811	0.472973	0.189189	0.77027	0.0540541	0.135135	0.0810811	0.0540541	0.175676	0.121622
vir#1	Vi	+/+	A	A	A	A	A	A	A	A	V	1.01099	0.0989011	0.164835	0.032967	0.197802	0.208791	0.0769231	0.285714	0.340659	0.021978	0.362637	0.296703	0.0549451	0.241758	0.131868	0.417582	0.318681	0.373626	0.406593	0.0769231	0.736264	0.252747	0.0549451	0.0879121	0.043956	0.208791	0.395604	0.43956	0.0659341	0.505495	0.230769	0.791209	0.0659341	0.153846	0.0879121	0.0549451	0.175824	0.120879
vir#1	Vi	+/+	A	A	A	A	A	A	A	A	V	1.03571	0.0833333	0.154762	0.0357143	0.190476	0.25	0.0714286	0.321429	0.357143	0.0119048	0.369048	0.178571	0.0357143	0.142857	0.077381	0.404762	0.52381	0.369048	0.583333	0.0714286	0.702381	0.345238	0.0535714	0.0833333	0.047619	0.178571	0.380952	0.392857	0.0833333	0.47619	0.154762	0.738095	0.0595238	0.130952	0.0714286	0.047619	0.178571	0.130952
vir#1	Vi	+/+	A	A	A	A	A	A	A	A	V	1.03704	0.0925926	0.194444	0.0185185	0.212963	0.296296	0.037037	0.333333	0.37963	0.0185185	0.398148	0.212963	0.0555556	0.157407	0.101852	0.425926	0.537037	0.407407	0.601852	0.037037	0.648148	0.231481	0.0555556	0.0833333	0.037037	0.222222	0.314815	0.398148	0.0787037	0.476852	0.194444	0.703704	0.0648148	0.138889	0.0740741	0.0555556	0.148148	0.0925926
vir#1	Vi	+/+	A	A	A	A	A	A	A	A	V	1	0.0982143	0.196429	0.0267857	0.223214	0.276786	0.0714286	0.348214	0.375	0.0178571	0.392857	0.205357	0.0446429	0.160714	0.125	0.410714	0.553571	0.383929	0.625	0.0714286	0.705357	0.267857	0.0446429	0.0803571	0.0446429	0.25	0.375	0.392857	0.0892857	0.482143	0.294643	0.732143	0.0714286	0.151786	0.0803571	0.0535714	0.160714	0.107143
1.0.8	F1XLuYVi	cd/+;gl/+;pc/+;b/+;gp/+	B	A	H	H	H	H	H	H	V	1	0.0851064	0.148936	0.0106383	0.159574	0.202128	0.0425532	0.244681	0.404255	0.0319149	0.43617	0.404255	0.117021	0.287234	0.138298	0.468085	0.255319	0.425532	0.425532	0.0638298	0.659574	0.308511	0.0744681	0.0957447	0.0265957	0.202128	0.117021	0.223404	0.0851064	0.308511	0.12766	0.595745	0.0638298	0.138298	0.0744681	0.0425532	0.159574	0.117021
1.0.8	F1XLuYVi	cd/+;gl/+;pc/+;b/+;gp/+	B	A	H	H	H	H	H	H	V	1	0.10989	0.142857	0.021978	0.164835	0.175824	0.043956	0.21978	0.340659	0.043956	0.384615	0.318681	0.0769231	0.241758	0.131868	0.428571	0.373626	0.384615	0.428571	0.0549451	0.56044	0.230769	0.0879121	0.0824176	0.0274725	0.175824	0.263736	0.263736	0.0879121	0.351648	0.153846	0.681319	0.0549451	0.120879	0.0659341	0.0604396	0.142857	0.0824176
1.0.8	F1XLuYVi	cd/+;gl/+;pc/+;b/+;gp/+	B	A	H	H	H	H	H	H	V	1.01111	0.122222	0.1	0.0777778	0.177778	0.2	0.0333333	0.233333	0.366667	0.0388889	0.405556	0.4	0.0555556	0.344444	0.133333	0.455556	0.333333	0.422222	0.377778	0.0444444	0.6	0.244444	0.0555556	0.1	0.0166667	0.222222	0.322222	0.277778	0.0944444	0.372222	0.2	0.733333	0.0666667	0.0888889	0.0222222	0.0555556	0.1	0.0444444
1.0.8	F1XLuYVi	cd/+;gl/+;pc/+;b/+;gp/+	B	A	H	H	H	H	H	H	V	1.0061	0.109756	0.182927	0.0243902	0.207317	0.207317	0.0609756	0.268293	0.390244	0.0609756	0.45122	0.402439	0.0609756	0.341463	0.134146	0.47561	0.341463	0.426829	0.45122	0.0731707	0.573171	0.207317	0.097561	0.0853659	0.0487805	0.213415	0.268293	0.243902	0.0609756	0.304878	0.170732	0.707317	0.109756	0.152439	0.0426829	0.097561	0.158537	0.0609756
1.0.8	F1XLuYVi	cd/+;gl/+;pc/+;b/+;gp/+	B	A	H	H	H	H	H	H	V	0.988095	0.107143	0.166667	0.0119048	0.178571	0.190476	0.047619	0.238095	0.357143	-0.0119048	0.345238	0.428571	0.119048	0.309524	0.14881	0.452381	0.27381	0.416667	0.428571	0.047619	0.744048	0.214286	0.119048	0.0714286	0.0714286	0.154762	0.285714	0.25	0.0357143	0.285714	0.190476	0.738095	0.0714286	0.154762	0.0833333	0.0654762	0.178571	0.113095
1.0.8	F1XLuYVi	cd/+;gl/+;pc/+;b/+;gp/+	B	A	H	H	H	H	H	H	V	1.02174	0.103261	0.163043	0.00543478	0.168478	0.206522	0.0380435	0.244565	0.402174	0	0.402174	0.369565	0.108696	0.26087	0.119565	0.445652	0.336957	0.413043	0.445652	0.0380435	0.652174	0.25	0.0978261	0.076087	0.0217391	0.195652	0.288043	0.293478	0.076087	0.369565	0.206522	0.5	0.0652174	0.103261	0.0380435	0.0597826	0.119565	0.0597826
1.0.8	F1XLuYVi	cd/+;gl/+;pc/+;b/+;gp/+	B	A	H	H	H	H	H	H	V	0.97561	0.097561	0.158537	0.0243902	0.182927	0.207317	0.0426829	0.25	0.353659	0.0426829	0.396341	0.47561	0.207317	0.268293	0.207317	0.45122	0.231707	0.402439	0.426829	0.0487805	0.621951	0.195122	0.097561	0.0853659	0.0304878	0.219512	0.243902	0.262195	0.0792683	0.341463	0.182927	0.780488	0.0853659	0.121951	0.0365854	0.0792683	0.115854	0.0365854
1.0.8	F1XLuYVi	cd/+;gl/+;pc/+;b/+;gp/+	B	A	H	H	H	H	H	H	V	0.964286	0.130952	0.190476	0.0119048	0.202381	0.214286	0.0238095	0.238095	0.380952	0.0238095	0.404762	0.369048	0.130952	0.238095	0.154762	0.464286	0.380952	0.416667	0.440476	0.047619	0.595238	0.184524	0.142857	0.0833333	0.0178571	0.130952	0.142857	0.297619	0.0833333	0.380952	0.214286	0.642857	0.0714286	0.0952381	0.0238095	0.0714286	0.107143	0.0357143
1.0.8	F1XLuYVi	cd/+;gl/+;pc/+;b/+;gp/+	B	A	H	H	H	H	H	H	V	1.00595	0.130952	0.178571	0.0119048	0.190476	0.214286	0.047619	0.261905	0.345238	0.0357143	0.380952	0.369048	0.107143	0.261905	0.130952	0.440476	0.333333	0.392857	0.392857	0.0535714	0.666667	0.130952	0.107143	0.0833333	0.0238095	0.190476	0.238095	0.285714	0.0595238	0.345238	0.166667	0.642857	0.0714286	0.10119	0.0297619	0.0595238	0.0952381	0.0357143
1.0.8	F1XLuYVi	cd/+;gl/+;pc/+;b/+;gp/+	B	A	H	H	H	H	H	H	V	0.94186	0.0930233	0.162791	0.0174419	0.180233	0.226744	0.0406977	0.267442	0.383721	0.0406977	0.424419	0.348837	0.0813953	0.267442	0.162791	0.44186	0.325581	0.418605	0.436047	0.0581395	0.581395	0.267442	0.0930233	0.0581395	0.0465116	0.197674	0.290698	0.197674	0.0523256	0.25	0.162791	0.651163	0.0697674	0.139535	0.0697674	0.0581395	0.145349	0.0872093
1.0.8	F1XLuYVi	cd/+;gl/+;pc/+;b/+;gp/+	B	A	H	H	H	H	H	H	V	0.97619	0.107143	0.136905	0.0238095	0.160714	0.113095	0.0892857	0.202381	0.261905	0.0833333	0.345238	0.392857	0.142857	0.25	0.166667	0.428571	0.357143	0.416667	0.404762	0.0297619	0.642857	0.190476	0.113095	0.0595238	0.0416667	0.22619	0.267857	0.238095	0.047619	0.285714	0.166667	0.714286	0.0595238	0.119048	0.0595238	0.0654762	0.130952	0.0654762
1.0.8	F1XLuYVi	cd/+;gl/+;pc/+;b/+;gp/+	B	A	H	H	H	H	H	H	V	1	0.0965909	0.147727	0.0170455	0.164773	0.1875	0.0625	0.25	0.329545	0.0454545	0.375	0.261364	0.0795455	0.181818	0.0909091	0.352273	0.340909	0.352273	0.443182	0.0681818	0.670455	0.227273	0.0795455	0.0568182	0.0909091	0.153409	0.295455	0.113636	0.0454545	0.159091	0.147727	0.568182	0.0454545	0.125	0.0795455	0.0454545	0.136364	0.0909091
1.0.8	F1XLuYVi	cd/+;gl/+;pc/+;b/+;gp/+	B	A	H	H	H	H	H	H	V	0.982955	0.125	0.147727	0.0227273	0.170455	0.181818	0.0511364	0.232955	0.386364	0.0284091	0.414773	0.375	0.0909091	0.284091	0.125	0.431818	0.272727	0.420455	0.465909	0.0568182	0.704545	0.25	0.136364	0.0681818	0.0113636	0.204545	0.193182	0.232955	0.0795455	0.3125	0.159091	0.579545	0.0625	0.0909091	0.0284091	0.0454545	0.0681818	0.0227273
1.0.8	F1XLuYVi	cd/+;gl/+;pc/+;b/+;gp/+	B	A	H	H	H	H	H	H	V	1.01064	0.0851064	0.12766	0.0159574	0.143617	0.191489	0.0425532	0.234043	0.356383	0.0265957	0.382979	0.271277	0.0585106	0.212766	0.0638298	0.393617	0.425532	0.37766	0.468085	0.0531915	0.654255	0.202128	0.0638298	0.0744681	0.0744681	0.154255	0.351064	0.276596	0.0319149	0.308511	0.180851	0.510638	0.0425532	0.0212766	-0.0212766	0.0478723	0.0212766	-0.0265957
1.0.8	F1XLuYVi	cd/+;gl/+;pc/+;b/+;gp/+	B	A	H	H	H	H	H	H	V	1	0.0729167	0.15625	0.0208333	0.177083	0.114583	0.125	0.239583	0.28125	0.135417	0.416667	0.302083	0.135417	0.166667	0.104167	0.364583	0.46875	0.34375	0.21875	0.0625	0.53125	0.21875	0.104167	0.0729167	0.0208333	0.1875	0.21875	0.197917	0.125	0.322917	0.151042	0.625	0.0520833	0.104167	0.0520833	0.0520833	0.114583	0.0625
1.0.8	F1XLuYVi	cd/+;gl/+;pc/+;b/+;gp/+	B	A	H	H	H	H	H	H	V	1	0.116279	0.162791	0.0232558	0.186047	0.203488	0.0290698	0.232558	0.360465	-0.0116279	0.348837	0.372093	0.174419	0.197674	0.139535	0.418605	0.418605	0.383721	0.459302	0.0348837	0.72093	0.226744	0.116279	0.0813953	0.0581395	0.174419	0.267442	0.255814	0.0697674	0.325581	0.174419	0.604651	0.0581395	0.110465	0.0523256	0.0523256	0.116279	0.0639535
1.0.8	F1XLuYVi	cd/+;gl/+;pc/+;b/+;gp/+	B	A	H	H	H	H	H	H	V	1.00532	0.0851064	0.148936	0.0159574	0.164894	0.212766	-0.0159574	0.196809	0.361702	0.0319149	0.393617	0.234043	0.0851064	0.148936	0.106383	0.382979	0.478723	0.351064	0.56383	0.0425532	0.579787	0.207447	0.0904255	0.0851064	0.0425532	0.212766	0.255319	0.0851064	0.170213	0.255319	0.143617	0.606383	0.0531915	0.106383	0.0531915	0.0425532	0.0851064	0.0425532
1.0.8	F1XLuYVi	cd/+;gl/+;pc/+;b/+;gp/+	B	A	H	H	H	H	H	H	V	0.988764	0.0898876	0.146067	0.0168539	0.162921	0.207865	0.0449438	0.252809	0.426966	0.0449438	0.47191	0.370787	0.123596	0.247191	0.140449	0.460674	0.370787	0.44382	0.483146	0.0561798	0.617978	0.213483	0.157303	0.0898876	0.011236	0.314607	0.146067	0.292135	0.0674157	0.359551	0.191011	0.426966	0.0786517	0.106742	0.0280899	0.0449438	0.0674157	0.0224719
1.0.8	F1XLuYVi	cd/+;gl/+;pc/+;b/+;gp/+	B	A	H	H	H	H	H	H	V	1	0.0722892	0.168675	0	0.168675	0.216867	0	0.216867	0.39759	-0.0481928	0.349398	0.349398	0.13253	0.216867	0.13253	0.421687	0.313253	0.421687	0.481928	0.0120482	0.807229	0.277108	0.13253	0.0722892	0.0240964	0.277108	0.228916	0.253012	0.0783133	0.331325	0.192771	0.60241	0.060241	0.120482	0.060241	0.0361446	0.144578	0.108434
1.0.8	F1XLuYVi	cd/+;gl/+;pc/+;b/+;gp/+	B	A	H	H	H	H	H	H	V	1	0.104651	0.133721	0.0290698	0.162791	0.186047	0.0465116	0.232558	0.331395	0.0290698	0.360465	0.313953	0.139535	0.174419	0.116279	0.418605	0.383721	0.360465	0.27907	0.0348837	0.755814	0.209302	0.151163	0.0813953	0.0116279	0.186047	0.156977	0.215116	0.110465	0.325581	0.156977	0.465116	0.0465116	0.0813953	0.0348837	0.0348837	0.0697674	0.0348837
1.0.8	F1XLuYVi	cd/+;gl/+;pc/+;b/+;gp/+	B	A	H	H	H	H	H	H	V	1	0.08	0.14	0.01	0.15	0.19	0.02	0.21	0.29	0.07	0.36	0.315	0.125	0.19	0.13	0.41	0.36	0.39	0.45	0.02	0.84	0.18	0.125	0.07	0.01	0.18	0.155	0.255	0.075	0.33	0.15	0.52	0.07	0.08	0.01	0.045	0.055	0.01
1.0.8	F1XLuYVi	cd/+;gl/+;pc/+;b/+;gp/+	B	A	H	H	H	H	H	H	V	1.02041	0.0816327	0.183673	0.0153061	0.19898	0.255102	0.0204082	0.27551	0.408163	0.0408163	0.44898	0.27551	0.0714286	0.204082	0.112245	0.44898	0.418367	0.423469	0.459184	0.0408163	0.5	0.163265	0.0918367	0.0714286	0.0255102	0.204082	0.22449	0.255102	0.122449	0.377551	0.19898	0.510204	0.0459184	0.0714286	0.0255102	0.0408163	0.0612245	0.0204082
1.0.8	F1XLuYVi	cd/+;gl/+;pc/+;b/+;gp/+	B	A	H	H	H	H	H	H	V	0.980392	0.0784314	0.137255	0.0196078	0.156863	0.205882	0.0294118	0.235294	0.382353	0.0196078	0.401961	0.303922	0.0980392	0.205882	0.117647	0.392157	0.343137	0.382353	0.519608	0.0490196	0.705882	0.22549	0.107843	0.0882353	0.0245098	0.166667	0.284314	0.284314	0.0637255	0.348039	0.151961	0.54902	0.0490196	0.0980392	0.0490196	0.0392157	0.0980392	0.0588235
1.0.8	F1XLuYVi	cd/+;gl/+;pc/+;b/+;gp/+	B	A	H	H	H	H	H	H	V	1	0.0989583	0.135417	0.0208333	0.15625	0.208333	0.0416667	0.25	0.427083	0.0104167	0.4375	0.395833	0.15625	0.239583	0.125	0.427083	0.34375	0.4375	0.520833	0.0416667	0.71875	0.276042	0.109375	0.0625	0.00520833	0.171875	0.1875	0.302083	0.0625	0.364583	0.15625	0.708333	0.0520833	0.0729167	0.0208333	0.03125	0.0729167	0.0416667
1.0.8	F1XLuYVi	cd/+;gl/+;pc/+;b/+;gp/+	B	A	H	H	H	H	H	H	V	0.994565	0.103261	0.163043	0	0.163043	0.201087	0.0271739	0.228261	0.369565	0	0.369565	0.402174	0.130435	0.271739	0.0978261	0.456522	0.347826	0.423913	0.434783	0.0434783	0.641304	0.298913	0.13587	0.0978261	0.0217391	0.173913	0.228261	0.25	0.0706522	0.320652	0.184783	0.478261	0.076087	0.108696	0.0326087	0.0543478	0.0923913	0.0380435
1.0.8	F1XLuYVi	cd/+;gl/+;pc/+;b/+;gp/+	B	A	H	H	H	H	H	H	V	1	0.08	0.15	0.01	0.16	0.22	0.025	0.245	0.405	-0.005	0.4	0.28	0.13	0.15	0.12	0.41	0.345	0.41	0.5	0.03	0.72	0.29	0.13	0.09	0.025	0.16	0.26	0.29	0.05	0.34	0.16	0.5	0.05	0.12	0.07	0.04	0.12	0.08
1.0.8	F1XLuYVi	cd/+;gl/+;pc/+;b/+;gp/+	B	A	H	H	H	H	H	H	V	1	0.104167	0.145833	0.0208333	0.166667	0.21875	0.0416667	0.260417	0.442708	0.0364583	0.479167	0.395833	0.0833333	0.3125	0.0885417	0.479167	0.322917	0.46875	0.416667	0.0520833	0.635417	0.21875	0.0833333	0.0729167	0.0364583	0.177083	0.291667	0.260417	0.0520833	0.3125	0.177083	0.5625	0.0572917	0.0833333	0.0260417	0.0520833	0.078125	0.0260417
1.0.8	F1XLuYVi	cd/+;gl/+;pc/+;b/+;gp/+	B	A	H	H	H	H	H	H	V	1.02299	0.114943	0.172414	0.0114943	0.183908	0.264368	0.0229885	0.287356	0.436782	0.0114943	0.448276	0.448276	0.16092	0.287356	0.137931	0.471264	0.344828	0.436782	0.505747	0.0344828	0.655172	0.235632	0.103448	0.0689655	0.0172414	0.206897	0.172414	0.275862	0.091954	0.367816	0.206897	0.45977	0.0804598	0.091954	0.0114943	0.0574713	0.0862069	0.0287356
1.0.8	F1XLuYVi	cd/+;gl/+;pc/+;b/+;gp/+	B	A	H	H	H	H	H	H	V	1	0.0816327	0.142857	0.0204082	0.163265	0.214286	0.0306122	0.244898	0.418367	0.0306122	0.44898	0.377551	0.142857	0.234694	0.112245	0.44898	0.357143	0.438776	0.489796	0.0306122	0.55102	0.214286	0.102041	0.0714286	0.0255102	0.163265	0.255102	0.295918	0.0612245	0.357143	0.153061	0.408163	0.0714286	0.0816327	0.0102041	0.0408163	0.0918367	0.0510204
1.0.8	F1XLuYVi	cd/+;gl/+;pc/+;b/+;gp/+	B	A	H	H	H	H	H	H	V	1.03061	0.0714286	0.153061	0.0153061	0.168367	0.193878	0.0408163	0.234694	0.352041	0.0357143	0.387755	0.316327	0.0918367	0.22449	0.102041	0.397959	0.387755	0.377551	0.459184	0.0459184	0.622449	0.234694	0.0969388	0.0612245	0.0510204	0.163265	0.295918	0.265306	0.0714286	0.336735	0.163265	0.540816	0.0561224	0.0816327	0.0255102	0.0561224	0.0969388	0.0408163
1.0.8	F1XLuYVi	cd/+;gl/+;pc/+;b/+;gp/+	B	A	H	H	H	H	H	H	V	1.01538	0.0923077	0.153846	0.0230769	0.176923	0.2	0.0461538	0.246154	0.369231	0.00769231	0.376923	0.215385	0.0769231	0.138461	0.0615385	0.415385	0.446154	0.376923	0.584615	0.0307692	0.830769	0.292308	0.0615385	0.0615385	0.0307692	0.153846	0.230769	0.153846	0.0461538	0.2	0.146154	0.4	0.0461538	0.0615385	0.0153846	0.0461538	0.0923077	0.0461538
1.0.9	F1XViYLu	cd/+;gl/+;pc/+;b/+;gp/+	A	B	H	H	H	H	H	H	L	1.00568	0.125	0.170455	0.0170455	0.1875	0.215909	0.0454545	0.261364	0.397727	0.0568182	0.454545	0.420455	0.0227273	0.397727	0.136364	0.454545	0.363636	0.409091	0.465909	0.0681818	0.590909	0.215909	0.0568182	0.0795455	0.0113636	0.25	0.159091	0.204545	0.0795455	0.284091	0.193182	0.715909	0.0625	0.136364	0.0738636	0.0681818	0.147727	0.0795455
1.0.9	F1XViYLu	cd/+;gl/+;pc/+;b/+;gp/+	A	B	H	H	H	H	H	H	L	0.98913	0.108696	0.157609	-0.0271739	0.130435	0.184783	0.0543478	0.23913	0.380435	0.076087	0.456522	0.336957	0.0217391	0.315217	0.130435	0.413043	0.336957	0.391304	0.48913	0.0652174	0.554348	0.141304	0.0543478	0.0652174	0.0326087	0.163043	0.25	0.293478	0.0543478	0.347826	0.163043	0.75	0.0543478	0.163043	0.108696	0.0434783	0.173913	0.130435
1.0.9	F1XViYLu	cd/+;gl/+;pc/+;b/+;gp/+	A	B	H	H	H	H	H	H	L	1.00568	0.102273	0.159091	0.0227273	0.181818	0.215909	0.0454545	0.261364	0.409091	0.0568182	0.465909	0.306818	0.0568182	0.25	0.136364	0.420455	0.386364	0.420455	0.5	0.0568182	0.568182	0.204545	0.0909091	0.0909091	0.0227273	0.193182	0.238636	0.329545	0.0681818	0.397727	0.193182	0.704545	0.0568182	0.159091	0.102273	0.0568182	0.193182	0.136364
1.0.9	F1XViYLu	cd/+;gl/+;pc/+;b/+;gp/+	A	B	H	H	H	H	H	H	L	1.03191	0.106383	0.159574	0.0212766	0.180851	0.234043	0.0425532	0.276596	0.393617	0.0212766	0.414894	0.276596	0.0425532	0.234043	0.117021	0.414894	0.43617	0.382979	0.521277	0.0425532	0.702128	0.212766	0.0531915	0.0531915	0.0531915	0.191489	0.297872	0.329787	0.0531915	0.382979	0.212766	0.617021	0.0851064	0.159574	0.0744681	0.0638298	0.202128	0.138298
1.0.9	F1XViYLu	cd/+;gl/+;pc/+;b/+;gp/+	A	B	H	H	H	H	H	H	L	1	0.116279	0.151163	0.0116279	0.162791	0.197674	0.0465116	0.244186	0.325581	0.0465116	0.372093	0.406977	0.0465116	0.360465	0.139535	0.465116	0.267442	0.430233	0.313953	0.0581395	0.593023	0.162791	0.0697674	0.0697674	0.0116279	0.186047	0.174419	0.261628	0.0639535	0.325581	0.197674	0.732558	0.0697674	0.116279	0.0465116	0.0465116	0.116279	0.0697674
1.0.9	F1XViYLu	cd/+;gl/+;pc/+;b/+;gp/+	A	B	H	H	H	H	H	H	L	1.01064	0.0957447	0.148936	0.0212766	0.170213	0.212766	0.0531915	0.265957	0.37234	0.0585106	0.430851	0.308511	0.0319149	0.276596	0.117021	0.404255	0.361702	0.329787	0.5	0.0744681	0.62766	0.159574	0.0531915	0.0851064	0.0212766	0.202128	0.212766	0.276596	0.0957447	0.37234	0.191489	0.680851	0.0531915	0.148936	0.0957447	0.0425532	0.170213	0.12766
1.0.9	F1XViYLu	cd/+;gl/+;pc/+;b/+;gp/+	A	B	H	H	H	H	H	H	L	1.0102	0.0918367	0.132653	0.0306122	0.163265	0.193878	0.0510204	0.244898	0.357143	0.0510204	0.408163	0.27551	0.0612245	0.214286	0.0918367	0.367347	0.326531	0.397959	0.418367	0.0612245	0.612245	0.22449	0.0714286	0.0714286	0.0306122	0.173469	0.255102	0.316327	0.0612245	0.377551	0.173469	0.653061	0.0612245	0.163265	0.102041	0.0408163	0.204082	0.163265
1.0.9	F1XViYLu	cd/+;gl/+;pc/+;b/+;gp/+	A	B	H	H	H	H	H	H	L	1.01064	0.106383	0.106383	0.0425532	0.148936	0.159574	0.0638298	0.223404	0.340426	0.0638298	0.404255	0.361702	0.117021	0.244681	0.202128	0.37234	0.478723	0.382979	0.457447	0.0851064	0.638298	0.234043	0.0744681	0.0744681	0.0106383	0.170213	0.138298	0.276596	0.106383	0.382979	0.170213	0.659574	0.0638298	0.117021	0.0531915	0.0425532	0.12766	0.0851064
1.0.9	F1XViYLu	cd/+;gl/+;pc/+;b/+;gp/+	A	B	H	H	H	H	H	H	L	1.02439	0.121951	0.182927	0.0182927	0.20122	0.256098	0.0365854	0.292683	0.47561	0.0365854	0.512195	0.365854	0.0487805	0.317073	0.146341	0.512195	0.414634	0.481707	0.487805	0.0487805	0.54878	0.195122	0.0487805	0.0731707	0.0609756	0.207317	0.304878	0.292683	0.0731707	0.365854	0.219512	0.658537	0.0487805	0.146341	0.097561	0.0487805	0.170732	0.121951
1.0.9	F1XViYLu	cd/+;gl/+;pc/+;b/+;gp/+	A	B	H	H	H	H	H	H	L	1	0.112245	0.163265	0.0102041	0.173469	0.188776	0.0459184	0.234694	0.346939	0.0510204	0.397959	0.336735	0.0306122	0.306122	0.132653	0.397959	0.346939	0.357143	0.489796	0.0612245	0.591837	0.214286	0.0408163	0.0918367	0.0102041	0.204082	0.163265	0.295918	0.112245	0.408163	0.163265	0.653061	0.0510204	0.0918367	0.0408163	0.0510204	0.0714286	0.0204082
1.0.9	F1XViYLu	cd/+;gl/+;pc/+;b/+;gp/+	A	B	H	H	H	H	H	H	L	1.01136	0.136364	0.147727	0.0227273	0.170455	0.204545	0.0681818	0.272727	0.409091	0.0568182	0.465909	0.352273	0.0795455	0.272727	0.136364	0.420455	0.386364	0.414773	0.545455	0.0795455	0.659091	0.215909	0.0795455	0.0909091	0.0227273	0.181818	0.193182	0.306818	0.136364	0.443182	0.215909	0.636364	0.0625	0.170455	0.107955	0.0454545	0.159091	0.113636
1.0.9	F1XViYLu	cd/+;gl/+;pc/+;b/+;gp/+	A	B	H	H	H	H	H	H	L	1.01124	0.11236	0.157303	0.011236	0.168539	0.213483	0.0449438	0.258427	0.393258	0.0561798	0.449438	0.393258	0.0449438	0.348315	0.134831	0.426966	0.337079	0.426966	0.449438	0.0674157	0.539326	0.157303	0.0617978	0.0617978	0.0337079	0.213483	0.269663	0.292135	0.0449438	0.337079	0.213483	0.674157	0.0617978	0.134831	0.0730337	0.0449438	0.168539	0.123596
1.0.9	F1XViYLu	cd/+;gl/+;pc/+;b/+;gp/+	A	B	H	H	H	H	H	H	L	1	0.0886076	0.126582	0.0253165	0.151899	0.189873	0.0506329	0.240506	0.379747	0.0759494	0.455696	0.443038	0.0379747	0.405063	0.139241	0.455696	0.367089	0.417722	0.481013	0.0759494	0.544304	0.164557	0.0506329	0.0632911	0.0253165	0.177215	0.227848	0.316456	0.0253165	0.341772	0.170886	0.721519	0.0632911	0.113924	0.0506329	0.0632911	0.101266	0.0379747
1.0.9	F1XViYLu	cd/+;gl/+;pc/+;b/+;gp/+	A	B	H	H	H	H	H	H	L	1.01266	0.0759494	0.126582	0.0253165	0.151899	0.189873	0.0632911	0.253165	0.417722	0.0506329	0.468354	0.417722	0.0379747	0.379747	0.113924	0.455696	0.392405	0.43038	0.468354	0.0696203	0.64557	0.189873	0.0443038	0.113924	0.0126582	0.189873	0.139241	0.291139	0.0886076	0.379747	0.202532	0.658228	0.0506329	0.139241	0.0886076	0.0379747	0.164557	0.126582
1.0.9	F1XViYLu	cd/+;gl/+;pc/+;b/+;gp/+	A	B	H	H	H	H	H	H	L	1	0.1125	0.1625	0.025	0.1875	0.2	0.05	0.25	0.3625	0.05	0.4125	0.325	0.05	0.275	0.1	0.425	0.375	0.425	0.4375	0.0625	0.6	0.2125	0.05	0.1	0.0375	0.1875	0.2375	0.25	0.0625	0.3125	0.175	0.5	0.05	0.1	0.05	0.04375	0.11875	0.075
1.0.9	F1XViYLu	cd/+;gl/+;pc/+;b/+;gp/+	A	B	H	H	H	H	H	H	L	1	0.108434	0.144578	0.0240964	0.168675	0.204819	0.0481928	0.253012	0.361446	0.0481928	0.409639	0.301205	0.0240964	0.277108	0.0843373	0.409639	0.361446	0.373494	0.457831	0.060241	0.650602	0.156627	0.0361446	0.0843373	0.0240964	0.180723	0.228916	0.301205	0.060241	0.361446	0.168675	0.481928	0.0481928	0.0963855	0.0481928	0.0421687	0.114458	0.0722892
1.0.9	F1XViYLu	cd/+;gl/+;pc/+;b/+;gp/+	A	B	H	H	H	H	H	H	L	1.0119	0.119048	0.154762	0.0238095	0.178571	0.202381	0.0416667	0.244048	0.380952	0.047619	0.428571	0.333333	0.0238095	0.309524	0.119048	0.416667	0.392857	0.369048	0.511905	0.0714286	0.654762	0.22619	0.0238095	0.107143	0.0238095	0.202381	0.261905	0.339286	0.0892857	0.428571	0.178571	0.571429	0.0595238	0.0833333	0.0238095	0.047619	0.0952381	0.047619
1.0.9	F1XViYLu	cd/+;gl/+;pc/+;b/+;gp/+	A	B	H	H	H	H	H	H	L	0.988235	0.0823529	0.129412	0.0352941	0.164706	0.188235	0.0470588	0.235294	0.352941	0.0588235	0.411765	0.352941	0.0470588	0.305882	0.164706	0.435294	0.282353	0.388235	0.447059	0.0705882	0.611765	0.164706	0.0705882	0.0941176	0.0352941	0.152941	0.247059	0.282353	0.0705882	0.352941	0.176471	0.588235	0.0705882	0.176471	0.105882	0.0470588	0.2	0.152941
1.0.9	F1XViYLu	cd/+;gl/+;pc/+;b/+;gp/+	A	B	H	H	H	H	H	H	L	1.0125	0.0875	0.1625	0.025	0.1875	0.2125	0.05	0.2625	0.375	0.0375	0.4125	0.325	0.0625	0.2625	0.1125	0.425	0.3375	0.4	0.4625	0.05625	0.625	0.2125	0.0625	0.0875	0.0375	0.2125	0.2125	0.3375	0.05	0.3875	0.225	0.675	0.0625	0.1125	0.05	0.0625	0.125	0.0625
1.0.9	F1XViYLu	cd/+;gl/+;pc/+;b/+;gp/+	A	B	H	H	H	H	H	H	L	1	0.134146	0.121951	0.0243902	0.146341	0.170732	0.0365854	0.207317	0.317073	0.0487805	0.365854	0.426829	0.0487805	0.378049	0.170732	0.463415	0.292683	0.426829	0.353659	0.0609756	0.560976	0.170732	0.0609756	0.0731707	0.0609756	0.158537	0.329268	0.329268	0.0365854	0.365854	0.170732	0.707317	0.0731707	0.158537	0.0853659	0.0609756	0.170732	0.109756
1.0.9	F1XViYLu	cd/+;gl/+;pc/+;b/+;gp/+	A	B	H	H	H	H	H	H	L	1.02041	0.102041	0.163265	0.0204082	0.183673	0.204082	0.0510204	0.255102	0.377551	0.0408163	0.418367	0.27551	0.0714286	0.204082	0.112245	0.418367	0.387755	0.408163	0.428571	0.0612245	0.612245	0.193878	0.0816327	0.0816327	0.0204082	0.214286	0.265306	0.326531	0.0612245	0.387755	0.193878	0.663265	0.0714286	0.173469	0.102041	0.0510204	0.22449	0.173469
1.0.9	F1XViYLu	cd/+;gl/+;pc/+;b/+;gp/+	A	B	H	H	H	H	H	H	L	1	0.0707071	0.131313	0.020202	0.151515	0.181818	0.040404	0.222222	0.414141	0.00505051	0.419192	0.30303	0.0909091	0.212121	0.111111	0.454545	0.333333	0.424242	0.484848	0.040404	0.69697	0.242424	0.0909091	0.0707071	0.030303	0.212121	0.232323	0.252525	0.0505051	0.30303	0.191919	0.666667	0.0505051	0.141414	0.0909091	0.0505051	0.171717	0.121212
1.0.9	F1XViYLu	cd/+;gl/+;pc/+;b/+;gp/+	A	B	H	H	H	H	H	H	L	1.02083	0.09375	0.15625	0.0208333	0.177083	0.197917	0.0520833	0.25	0.375	0.0208333	0.395833	0.364583	0.135417	0.229167	0.135417	0.427083	0.375	0.395833	0.479167	0.0520833	0.75	0.177083	0.09375	0.0625	0.03125	0.239583	0.229167	0.25	0.09375	0.34375	0.197917	0.666667	0.0520833	0.0833333	0.03125	0.0416667	0.145833	0.104167
1.0.9	F1XViYLu	cd/+;gl/+;pc/+;b/+;gp/+	A	B	H	H	H	H	H	H	L	1.02083	0.125	0.161458	0.00520833	0.166667	0.239583	0.0520833	0.291667	0.427083	0.0104167	0.4375	0.34375	0.0833333	0.260417	0.125	0.458333	0.354167	0.427083	0.53125	0.0625	0.635417	0.208333	0.0833333	0.0729167	0.0416667	0.208333	0.40625	0.322917	0.0520833	0.375	0.15625	0.6875	0.0520833	0.1875	0.135417	0.0520833	0.239583	0.1875
1.0.9	F1XViYLu	cd/+;gl/+;pc/+;b/+;gp/+	A	B	H	H	H	H	H	H	L	1.01064	0.117021	0.159574	0.0106383	0.170213	0.212766	0.0638298	0.276596	0.393617	0.0531915	0.446809	0.287234	0.0425532	0.244681	0.0957447	0.393617	0.287234	0.404255	0.489362	0.0744681	0.659574	0.191489	0.0425532	0.0744681	0.0319149	0.212766	0.297872	0.276596	0.0957447	0.37234	0.170213	0.659574	0.0425532	0.148936	0.106383	0.0425532	0.180851	0.138298
[truncated: 5 more columns]
